# Supplementary material for: Analyzing the Effect of Microbial Consortia Fermentation on the Quality of HnB by Untargeted Metabolomics
Source: J Microbiol Biotechnol. 2024 Jul 30;34(9):1890–7. doi: 10.4014/jmb.2402.02039 (PMC11485560; doi:10.4014/jmb.2402.02039)
Supplement: Supplementary file 1 [file jmb-34-9-1890-supple.xlsx]

## Sheet: Table S1
Metabolite	type	EM_0_1	EM_0_2	EM_0_3	EM_3_1	EM_3_2	EM_3_3	EM_7_1	EM_7_2	EM_7_3
4-Nitrophenol	NEG	1.38231e-05	1.28102e-05	3.10335e-06	1.28163e-05	1.36826e-05	1.28578e-05	1.63771e-05	1.61687e-05	1.60739e-05
2,3-Dihydro-4-methylfuran	POS	3.26199e-05	4.96893e-05	2.6336e-05	3.76221e-05	3.9627e-05	2.24403e-05	3.45861e-05	5.72394e-05	4.32579e-05
Protoanemonin	POS	1.07096e-05	2.56219e-06	1.9074e-05	1.81469e-05	1.64306e-06	5.49208e-06	1.35717e-05	8.91823e-06	1.95302e-05
Pyrrolidine	POS	8.30384e-07	7.75626e-07	9.60763e-07	6.38184e-07	1.88636e-06	8.086e-07	1.84906e-06	0	3.26619e-07
Glyoxylic acid	NEG	1.87543e-05	3.01332e-05	0.000105117	2.56919e-05	3.44818e-05	1.97469e-05	2.56147e-05	1.96531e-05	3.99053e-06
p-Toluenesulfonic acid	NEG	2.33438e-05	1.65695e-05	1.26974e-05	1.77595e-05	1.95122e-05	1.81979e-05	1.93097e-05	1.61756e-05	1.66804e-05
3-hydroxytetradecanoic acid	NEG	2.94946e-07	6.40869e-07	1.12548e-07	7.5592e-07	6.47482e-07	3.92933e-07	6.39782e-07	1.19695e-07	6.03578e-07
Glycolic acid	NEG	0.000150075	0.000145197	0.000143539	1.30554e-06	2.56453e-06	2.54245e-07	2.34933e-06	4.37533e-06	5.57852e-06
Alpha-Linolenic acid	NEG	4.10203e-06	4.22234e-06	3.94295e-06	3.53716e-06	3.18762e-06	4.99126e-06	3.451e-06	5.35338e-06	4.63068e-06
Picolinic acid	NEG	1.57695e-05	1.65536e-05	1.60423e-05	2.63931e-05	2.52188e-05	3.11926e-05	3.66824e-05	3.52778e-05	3.55579e-05
Pyridoxine	POS	3.96844e-05	3.27434e-05	4.01594e-05	8.03739e-05	9.67643e-05	8.16841e-05	0.000163304	0.000155471	0.000162249
Acetoacetic acid	POS	1.82347e-06	0	0	1.30943e-06	1.56167e-06	1.83486e-06	1.43929e-06	3.77667e-06	2.17397e-06
(R)-N-Methylsalsolinol	POS	0.00184257	0.000445268	0.000362433	0.000491288	0.000496987	0.00200876	0.000476256	0.000590485	0.000449977
Hydrogen phosphate	NEG	0.000109296	0.000106494	8.80981e-05	9.15908e-05	0.000104701	9.0719e-05	0.000106327	0.000100977	0.000101858
Maleic acid	NEG	3.17072e-05	7.79249e-05	8.61605e-05	4.87932e-05	6.38116e-05	2.33801e-05	4.91531e-05	5.96517e-05	6.02974e-05
5-Methyl-2-furancarboxaldehyde	POS	2.8827e-05	2.67067e-05	2.61247e-05	0.000103087	9.29999e-05	0.000108282	6.75814e-05	6.85961e-05	6.37321e-05
4-Hydroxycinnamic acid	NEG	1.8078e-05	1.76752e-05	1.94248e-05	2.83875e-05	1.5447e-05	2.31748e-05	2.84979e-05	2.31235e-05	2.9062e-05
Adenosine	POS	4.25572e-06	4.21591e-06	5.19483e-06	2.5564e-05	2.26256e-05	2.59562e-05	5.92627e-05	5.38002e-05	5.52426e-05
2-Methylhippuric acid	POS	0.000654616	0.000623948	0.000616517	0.000576506	0.000567279	0.00054824	0.000518974	0.000513718	0.000521579
N6-Methyladenosine	POS	1.14504e-05	5.46825e-06	5.09217e-06	0.000245026	0.000253117	0.000234322	0.000529929	0.000446643	0.000441721
Adenine	NEG	4.17644e-07	2.02744e-06	1.62523e-06	1.82489e-06	2.28103e-06	8.88474e-07	2.65783e-06	1.11024e-06	1.37757e-06
Phthalic acid	NEG	0.0028372	0.002886	0.00282866	0.00364487	0.00344131	0.00383855	0.0039924	0.00377848	0.00386558
4-Hydroxybenzoic acid	NEG	1.96223e-05	2.02198e-05	1.90453e-05	8.80657e-07	2.8238e-06	2.80584e-06	5.11183e-06	6.68001e-06	5.14699e-06
Azelaic acid	NEG	2.24632e-05	2.67332e-05	2.69707e-05	2.77704e-05	3.48813e-05	2.41493e-05	4.24113e-05	4.57332e-05	4.27264e-05
cis,cis-Muconic acid	NEG	0.142625	0.147644	0.147665	0.130821	0.13453	0.129371	0.134892	0.134409	0.138522
2-Isopropylmalic acid	NEG	1.26091e-05	1.36127e-05	1.32806e-05	1.50539e-05	1.48448e-05	1.56138e-05	1.80488e-05	1.62376e-05	1.78437e-05
L-Phenylalanine	POS	6.2588e-05	5.92355e-05	5.97814e-05	6.04972e-05	6.72479e-05	6.61293e-05	6.55665e-05	6.22068e-05	6.68059e-05
Niacinamide	POS	1.5183e-05	1.36305e-05	1.40484e-05	1.40979e-05	1.3807e-05	1.5166e-05	1.38272e-05	1.44651e-05	1.43736e-05
Malonic acid	NEG	1.48091e-05	1.49778e-05	1.46026e-05	2.12223e-05	1.99407e-05	1.83597e-05	2.83564e-05	2.78991e-05	2.73308e-05
Beta-Aminopropionitrile	POS	4.71214e-05	4.8501e-05	5.43169e-05	5.3148e-05	5.61343e-05	5.00809e-05	6.07693e-05	5.4146e-05	5.79736e-05
Vanillin	NEG	9.83821e-05	9.62112e-05	8.90324e-05	5.90222e-05	5.95648e-05	5.47787e-05	2.20028e-05	2.55469e-05	2.45703e-05
Isoquercitrin	POS	2.61943e-05	2.58496e-05	2.53287e-05	2.44966e-05	2.40814e-05	2.65453e-05	2.6881e-05	2.54572e-05	2.69884e-05
Scopolin	NEG	0.000132688	0.000128022	0.000123688	0.000122089	0.000119529	0.000125225	0.000117415	0.00011227	0.000114507
L-Proline	POS	2.10478e-05	1.90008e-05	2.1228e-05	2.52102e-05	2.20222e-05	2.34916e-05	2.63351e-05	2.36661e-05	2.32879e-05
Caffeic acid	NEG	0.000116068	0.000216665	0.000156976	0.000138586	0.00016422	7.39526e-05	0.000383228	0.000757908	0.000171037
Guanosine	POS	9.57364e-06	8.67024e-06	9.34614e-06	9.33994e-06	9.08283e-06	9.57637e-06	1.09835e-05	9.98895e-06	9.46025e-06
Itaconic acid	NEG	2.39356e-05	1.88587e-05	2.00589e-05	2.49404e-05	2.45917e-05	2.79904e-05	2.39255e-05	2.18612e-05	2.71126e-05
Hyperoside	NEG	1.9972e-05	2.42262e-05	2.02338e-05	2.25764e-05	1.89135e-05	2.30685e-05	2.36896e-05	2.16102e-05	2.17373e-05
Cytidine	POS	1.37787e-05	1.76287e-05	1.46253e-05	1.76443e-05	1.65271e-05	1.78449e-05	1.61005e-05	1.70756e-05	1.82017e-05
Cryptochlorogenic acid	NEG	6.43617e-05	6.19032e-05	5.88348e-05	5.90484e-05	5.77476e-05	5.91069e-05	5.72352e-05	5.1513e-05	5.29372e-05
2'-O-Methyladenosine	POS	0.000288942	0.000274777	0.000281784	0.000262242	0.000254659	0.000266317	0.000250193	0.000240322	0.000243007
Succinylacetone	NEG	1.84433e-05	1.59896e-05	1.62398e-05	2.03122e-05	1.78088e-05	2.49201e-05	1.85507e-05	1.43165e-05	1.5871e-05
Chlorogenic acid	POS	0.00127817	0.00127499	0.00127927	0.00119503	0.00116868	0.00119879	0.00114219	0.00113303	0.00114416
N-methylvaline	POS	7.19311e-05	6.62233e-05	7.30308e-05	7.70006e-05	7.62066e-05	7.37935e-05	9.07144e-05	9.48193e-05	9.59415e-05
L-Malic acid	NEG	0.000140476	0.000142917	0.000129739	0.000144172	0.000136296	0.000142348	0.000100775	9.15635e-05	8.37705e-05
alpha-Tocopherol	NEG	7.57951e-06	5.27545e-06	4.75779e-06	5.21527e-06	4.78212e-06	4.99977e-06	4.87905e-06	4.99096e-06	5.09949e-06
Glycyl-L-Leucine	POS	1.68325e-05	2.17606e-05	1.86472e-05	1.83545e-05	1.96003e-05	1.52344e-05	2.9027e-05	3.16551e-05	3.64407e-05
Choline	POS	1.18446e-05	1.27108e-05	1.20344e-05	1.30561e-05	1.41097e-05	1.21854e-05	1.65396e-05	1.57973e-05	1.81051e-05
3'-AMP	POS	1.90996e-05	1.89012e-05	1.95781e-05	2.75573e-06	3.98892e-06	3.86926e-06	1.01551e-05	1.03682e-05	1.0628e-05
3-Butyl-1(3H)-isobenzofuranone	NEG	9.3219e-07	5.86676e-07	8.42332e-07	7.82445e-06	7.41275e-06	7.91493e-06	1.50724e-05	3.96508e-05	1.31212e-05
L-Alanine	POS	2.01519e-05	2.07751e-05	2.04343e-05	1.83588e-05	1.93924e-05	1.79527e-05	1.74918e-05	1.83313e-05	1.78409e-05
Allopurinol-1-ribonucleoside	NEG	8.38796e-05	8.68876e-05	8.49287e-05	8.17442e-05	7.99959e-05	8.16079e-05	8.50293e-05	8.27694e-05	8.47566e-05
L-Nicotine	POS	0	0	0	0	1.03527e-06	0	4.3584e-06	4.88423e-06	3.15964e-06
D-Pantothenic acid	NEG	1.52319e-05	1.3739e-05	1.26653e-05	3.02192e-05	1.97951e-05	3.31244e-05	2.47914e-05	2.0511e-05	3.46885e-05
PA(22:2(13Z,16Z)/14:1(9Z))	POS	0.000485675	0.000495416	0.000500532	0.000495575	0.000493944	0.000480989	0.000509258	0.000498727	0.000509373
Stearidonic acid	NEG	1.64903e-05	2.26292e-05	2.89874e-06	1.4664e-05	1.3446e-05	1.48044e-05	1.2513e-05	1.07479e-05	1.21948e-05
L-Malic acid	NEG	3.04438e-05	3.22631e-05	3.2471e-05	3.3297e-05	3.43742e-05	3.47423e-05	2.22229e-05	9.28936e-06	3.66658e-05
Palmitoylethanolamide	POS	0.000227054	0.000190395	0.000213965	3.30557e-05	3.19502e-05	2.72763e-05	2.80142e-05	2.92931e-05	2.58417e-05
Xanthosine	NEG	0	0	0	1.65385e-05	1.60787e-05	1.81898e-05	3.09357e-05	2.80063e-05	2.79503e-05
Astragalin	POS	4.72766e-05	4.18883e-05	4.41764e-05	4.60666e-05	4.30709e-05	5.34398e-05	3.7181e-05	3.33193e-05	3.72202e-05
Acetylleucine	NEG	5.93806e-06	5.52388e-06	5.8402e-06	6.61529e-06	7.23194e-06	6.69582e-06	9.32722e-06	8.87878e-06	7.65176e-06
12-KETE	NEG	1.26693e-05	1.6998e-05	1.61663e-05	2.0666e-05	2.13512e-05	9.07876e-06	1.98243e-05	2.15696e-05	2.19469e-05
Malic acid	NEG	6.15844e-05	6.13737e-05	6.26832e-05	6.77691e-05	6.46352e-05	6.74018e-05	7.73804e-05	7.47613e-05	7.72221e-05
4-Pentenal	POS	8.25474e-06	1.04039e-05	9.46219e-06	9.64773e-06	9.64608e-06	8.4007e-06	8.71223e-06	9.58198e-06	9.24807e-06
1-Butylamine	POS	0.00218513	0.00234339	0.00241819	0.00210589	0.00227082	0.00213903	0.0022916	0.00228032	0.00231697
3,5-Dihydroxybenzoic acid	NEG	0.000108229	0.000138006	0.000123619	0.000134687	0.000154363	8.93969e-05	0.000139021	0.000173779	0.000160915
2-acetyl-1-alkyl-sn-glycero-3-phosphocholine	POS	2.32478e-05	2.82866e-05	2.66876e-05	2.62782e-05	2.42072e-05	2.43462e-05	3.26249e-05	2.82791e-05	2.99498e-05
L-Sorbose	NEG	1.97074e-05	1.91474e-05	1.74626e-05	1.67659e-05	1.70821e-05	1.61555e-05	1.61285e-05	1.49673e-05	1.65998e-05
6-Hydroxynicotinic acid	NEG	0.000261119	0.000271012	0.000251654	0.000293013	0.000288576	0.000295762	0.000319892	0.000293792	0.000295766
Adenosine monophosphate	NEG	9.92978e-05	0.000103347	0.000109187	0.000118662	0.000117588	9.55441e-05	0.000113762	0.000124141	0.000121032
Gallic acid	NEG	1.63198e-06	1.59284e-06	1.58736e-06	1.24291e-06	9.86491e-07	1.43637e-06	2.16185e-06	1.93075e-07	1.37309e-06
trans-Ferulic acid	NEG	3.73767e-06	6.86222e-06	6.2914e-06	6.66191e-06	7.94482e-06	1.56126e-07	4.25925e-06	9.44197e-06	8.57757e-06
Mannose 6-phosphate	NEG	1.76854e-05	1.62436e-05	1.37615e-05	1.96881e-05	2.05587e-05	2.19171e-05	2.55515e-05	2.56521e-05	2.72887e-05
Gamma-terpinene	POS	1.85086e-05	1.84229e-05	1.80105e-05	1.88571e-05	1.85776e-05	1.93474e-05	1.85537e-05	1.73083e-05	1.77632e-05
Hydrojuglone glucoside	POS	2.47176e-05	2.50863e-05	2.52585e-05	1.27613e-05	1.38334e-05	1.13395e-05	1.43586e-05	1.10488e-05	1.35456e-05
Vanillic acid	NEG	4.01752e-06	5.70956e-06	5.14792e-06	1.08225e-05	1.22161e-05	8.223e-06	1.96032e-05	2.47571e-05	2.28516e-05
N-Oleoylethanolamine	POS	2.33236e-06	2.83661e-06	2.81978e-06	3.84414e-06	3.47484e-06	3.75856e-06	3.73191e-06	3.51379e-06	3.86705e-06
4-Hydroxy-2-butenoic acid gamma-lactone	POS	0.00546941	0.00550977	0.00539845	0.00555159	0.00542591	0.00561526	0.00557783	0.00535966	0.00548225
Pimelic acid	NEG	7.35234e-06	1.09023e-05	9.19683e-06	4.16569e-05	1.24834e-05	7.90326e-06	1.38011e-05	1.33555e-05	1.09572e-05
(+)-alpha-Carene	POS	1.3288e-05	8.21902e-06	4.98546e-06	7.73565e-06	1.06538e-05	1.28922e-05	1.46282e-05	1.4372e-05	1.46128e-05
Aesculin	NEG	3.30827e-08	2.31984e-07	2.25585e-07	1.02926e-05	1.04121e-05	1.11941e-05	2.37445e-05	2.05509e-05	2.17515e-05
Gentisic acid	NEG	7.40792e-06	8.13023e-06	7.59316e-06	6.02852e-06	5.6327e-06	5.88432e-06	6.24853e-06	5.74162e-06	7.39228e-06
Stearoylethanolamide	POS	4.17467e-05	3.80528e-05	3.89383e-05	4.20781e-05	4.38467e-05	5.74968e-05	4.15054e-05	4.02639e-05	3.96307e-05
Kynurenic acid	NEG	8.74111e-05	7.17659e-05	8.52186e-05	6.96985e-05	6.33456e-05	8.0388e-05	6.93319e-05	5.50126e-05	5.69214e-05
beta-D-Glucopyranosyl anthranilate	POS	0.000104162	0.000100834	0.000103301	0.000121373	0.00010832	0.000116408	0.000119241	0.000117358	0.000115996
Metenamine	POS	3.20342e-06	3.57652e-06	2.47254e-06	3.65534e-06	3.64203e-06	4.17066e-06	5.25549e-06	4.73098e-06	4.9019e-06
Uric acid	NEG	1.98808e-06	2.3734e-06	2.04402e-06	9.18927e-06	9.86134e-06	9.29983e-06	1.36113e-05	1.43153e-05	1.2579e-05
Dodecanedioic acid	NEG	7.92402e-06	1.03467e-05	9.28901e-06	1.47529e-06	1.56165e-06	4.81675e-06	1.90001e-06	3.25123e-06	3.2186e-06
Isorhamnetin	NEG	7.79386e-05	7.74145e-05	7.70821e-05	7.30006e-05	7.23883e-05	7.20387e-05	7.07034e-05	6.59492e-05	7.01702e-05
Sebacic acid	NEG	2.04075e-05	2.55265e-05	2.16971e-05	2.39349e-05	2.30696e-05	2.36523e-05	2.60966e-05	2.58219e-05	2.67154e-05
Aesculetin	NEG	4.97844e-06	3.97769e-06	5.15143e-06	4.8047e-06	5.5557e-06	4.74972e-06	8.79775e-06	9.84975e-06	1.10097e-05
DL-Phenylalanine	NEG	4.02429e-05	4.38641e-05	4.04223e-05	4.50461e-05	4.4075e-05	4.61429e-05	3.70699e-05	3.64506e-05	5.1111e-05
16-Hydroxy hexadecanoic acid	NEG	5.06498e-05	5.06732e-05	4.91711e-05	4.99371e-05	5.0104e-05	4.82937e-05	6.15437e-05	5.85909e-05	6.05256e-05
L-Tryptophan	POS	1.06047e-06	1.03841e-06	9.87074e-07	2.21828e-05	2.55615e-05	2.02014e-05	1.36313e-05	1.26941e-05	1.3076e-05
Salidroside	POS	7.20976e-06	7.35067e-06	6.66457e-06	6.66057e-06	9.4044e-06	7.05492e-06	1.23467e-05	7.03787e-06	6.73316e-06
Guanine	NEG	4.57901e-06	9.52097e-06	4.89459e-06	7.55132e-06	1.33274e-05	3.75893e-06	6.76032e-06	1.12954e-05	1.1595e-05
(9S,10E,12Z,15Z)-9-Hydroxy-10,12,15-octadecatrienoic acid	POS	1.3142e-06	9.03958e-06	8.93652e-06	9.85604e-06	1.15682e-05	8.92532e-06	1.16398e-05	1.20929e-05	1.12843e-05
Sodium 3-(3,4-dihydroxyphenyl)-2-hydroxypropanoate	NEG	7.53387e-06	7.067e-06	7.53502e-06	7.56017e-06	7.08627e-06	7.13138e-06	7.45641e-06	6.00932e-06	6.848e-06
Uracil	NEG	0.000103116	0.000100092	9.93831e-05	0.000108477	0.000105186	0.000116116	0.000131414	0.000123813	0.000127136
Threonic acid	NEG	4.69871e-06	3.97298e-06	4.02193e-06	6.03334e-06	5.87378e-06	5.96441e-06	6.34033e-06	4.97991e-06	7.16909e-06
Methylmalonic acid	NEG	3.71834e-05	3.71867e-05	3.51109e-05	4.26739e-05	4.20499e-05	4.11837e-05	4.15357e-05	4.28583e-05	4.42825e-05
Quercetin	NEG	6.86437e-05	6.552e-05	6.79264e-05	7.86422e-05	8.05026e-05	7.47644e-05	0.000111944	0.000108399	0.000109053
Cyanidin-3-O-rutinoside chloride	POS	4.46606e-06	7.91743e-05	0.000113786	3.55036e-06	0.000129108	2.72736e-06	2.65915e-06	8.06809e-05	8.21365e-05
L-Glutamic acid	NEG	2.09988e-05	1.17673e-05	1.895e-05	1.64101e-05	1.67691e-05	1.57185e-05	2.16558e-05	2.28202e-05	2.35216e-05
Nornicotine	POS	1.75958e-06	5.71555e-07	1.70807e-06	1.62342e-06	1.13629e-06	1.80843e-06	1.70093e-06	1.70847e-06	1.38736e-06
N-methylphenylalanine	POS	1.78138e-05	0	1.68712e-05	3.01299e-05	2.32508e-07	6.91229e-05	4.21567e-05	0	3.73704e-06
Ascorbyl palmitate	NEG	7.00128e-06	1.31154e-05	1.5312e-05	1.07572e-05	1.25815e-05	9.71081e-06	1.02646e-05	1.04268e-05	1.2191e-05
L-Threonic acid	NEG	2.8554e-05	1.84447e-05	2.81889e-05	3.00401e-05	2.4297e-05	1.70925e-05	1.8939e-05	1.77324e-05	1.64747e-05
beta-Hydroxypyruvic acid	NEG	0.00775403	0.00746284	0.00757921	0.0076489	0.0076146	0.00795356	0.0083688	0.00809743	0.00836922
p-Mentha-1,8-dien-7-ol	POS	1.51191e-06	1.5196e-06	1.06269e-06	2.58039e-06	1.84664e-06	8.37559e-06	1.70161e-06	2.37127e-06	6.67066e-07
Succinic acid	NEG	0	0	0	1.36318e-05	1.35993e-05	1.65653e-05	2.54076e-05	2.40178e-05	2.38721e-05
Sumiki's acid	POS	0.000118008	0.000120662	0.000117612	0.00014319	0.000133125	0.000151837	0.00021657	0.000203459	0.000182469
4-Pyridoxic acid	NEG	2.86307e-06	1.28649e-05	3.74393e-06	3.12816e-06	2.51187e-06	5.90794e-06	4.35513e-06	3.46717e-06	3.18882e-06
Linoleoyl ethanolamide	POS	0.00117285	0.000947473	0.00106864	0.00018463	0.000158953	0.000175192	0.000188783	0.000192814	0.000190835
3,4-Dihydroxy-trans-cinnamate	POS	0.000197369	0.000206582	0.000198056	0.000509262	0.000521282	0.000518121	0.000987264	0.000969862	0.00096436
Isoleucyl-Alanine	POS	1.32411e-06	1.04688e-06	5.41285e-07	7.31966e-06	4.86739e-06	7.35516e-06	6.81757e-06	6.02673e-06	6.25233e-06
4-Hydroxy-4-(3-pyridyl)-butanoic acid	POS	7.19566e-06	4.45568e-06	6.63023e-06	2.08891e-05	8.4528e-06	2.02291e-05	3.944e-05	1.34169e-05	4.39743e-05
N-methyl-L-glutamic Acid	NEG	4.78711e-06	6.16306e-06	3.47274e-06	5.66188e-06	3.20533e-06	6.52691e-06	8.86604e-06	7.31846e-06	7.07513e-06
Phenyllactic acid	NEG	5.93917e-07	4.02723e-07	5.99701e-07	5.40656e-07	3.87902e-07	3.13524e-07	6.18787e-07	5.69557e-07	5.51905e-07
Xanthurenic acid	NEG	5.45893e-05	5.19258e-05	5.39858e-05	0.00011952	0.000117656	0.000120721	0.000162232	0.000153392	0.000157348
Sucrose	NEG	5.96391e-07	8.80096e-07	6.60222e-07	6.87901e-06	5.51828e-06	1.34393e-05	8.43861e-06	7.49705e-06	7.44799e-06
(Â±)-Metalaxyl	POS	6.45698e-06	3.54882e-06	5.43296e-06	6.13823e-06	5.92403e-06	5.45041e-06	4.95106e-06	5.71028e-06	5.46343e-06
Valyl-Isoleucine	POS	1.35844e-05	1.36472e-05	1.22739e-05	1.35035e-05	1.35667e-05	1.48172e-05	1.52909e-05	1.25139e-05	1.46786e-05
Scopoletin	NEG	2.994e-05	2.90152e-05	2.73746e-05	2.28966e-05	2.31193e-05	2.55765e-05	1.63425e-05	1.54175e-05	1.65033e-05
Uridine	NEG	4.01698e-06	6.07075e-06	5.73916e-06	1.68681e-05	1.61376e-05	1.73633e-05	2.65012e-05	2.69271e-05	2.7813e-05
N-Methylsalsolinol	POS	1.51452e-05	1.72915e-05	1.71316e-05	1.57315e-05	1.72969e-05	1.81534e-05	1.8926e-05	2.04386e-05	1.98978e-05
3-Indoleacetonitrile	POS	2.25875e-05	2.37124e-05	2.35521e-05	2.50591e-05	2.56048e-05	2.32678e-05	2.36074e-05	2.50401e-05	2.44316e-05
Quinic acid	NEG	3.03692e-05	3.44751e-05	3.02328e-05	4.05168e-05	4.01747e-05	3.56811e-05	4.14005e-05	3.52491e-05	3.77417e-05
O-propanoyl-carnitine	POS	1.00385e-05	1.12647e-05	1.00919e-05	2.12932e-05	2.18809e-05	2.1629e-05	2.75517e-05	2.5578e-05	2.71707e-05
Hydroxypyruvic acid	NEG	1.3332e-05	1.29671e-05	1.28787e-05	1.85476e-05	1.80517e-05	1.69275e-05	1.94604e-05	1.96034e-05	1.97196e-05
1H-Pyrrole-2-carboxaldehyde	POS	3.55565e-05	3.68032e-05	3.24546e-05	1.23334e-05	9.23059e-06	1.47364e-05	7.18457e-06	4.7129e-06	7.63257e-06
Dihydrojasmonic acid	NEG	4.24731e-05	4.25817e-05	4.33831e-05	3.97695e-05	4.65844e-05	4.07076e-05	4.32271e-05	4.69439e-05	4.24052e-05
Glycerophosphocholine	POS	1.70657e-05	1.79642e-05	1.81707e-05	1.75413e-05	1.69975e-05	1.83803e-05	1.90198e-05	1.78125e-05	2.03579e-05
Glyceraldehyde	NEG	0.000180243	0.000185848	0.000158184	0.000167572	0.000165202	0.000197417	0.000191336	0.000154856	0.000162373
Valyl-Valine	POS	2.00076e-05	1.993e-05	1.87783e-05	2.17306e-05	2.11199e-05	2.35965e-05	4.21461e-05	2.21638e-05	3.90892e-05
N-Hexadecanoylpyrrolidine	POS	7.56045e-06	1.10861e-05	1.32093e-05	1.24984e-05	8.19698e-06	1.66368e-05	1.00402e-05	1.18904e-05	1.07713e-05
2',4',6'-Trihydroxyacetophenone	POS	3.56465e-05	3.90898e-05	3.70374e-05	3.53558e-05	3.54744e-05	3.4624e-05	3.77133e-05	3.62364e-05	3.67691e-05
3-Methylxanthine	NEG	1.85871e-06	2.55507e-06	1.23914e-06	2.85755e-06	1.19847e-06	2.48095e-06	2.34298e-06	1.74192e-06	1.2172e-06
N-Acetyl-L-phenylalanine	NEG	1.06179e-07	2.89103e-07	2.44432e-07	4.09905e-07	3.44866e-07	5.41692e-07	3.70927e-07	1.98877e-07	1.4796e-07
1-Cyano-2-hydroxy-3-butene	POS	2.23956e-05	1.95571e-05	2.19546e-05	2.06338e-05	1.07382e-05	2.09132e-05	2.26756e-05	1.60455e-05	1.99342e-05
(R)C(R)S-S-Propylcysteine sulfoxide	POS	1.14785e-05	1.0188e-05	1.04162e-05	8.29473e-06	3.49681e-06	8.66485e-06	1.9861e-06	2.21195e-06	1.58484e-06
4-Aminophenol	POS	0.000139083	0.000241568	0.000235587	0.000141145	0.000142406	0.000148365	0.000193167	0.000146209	0.000145546
alpha-Ketoisovaleric acid	NEG	5.78638e-05	5.5896e-05	5.62847e-05	6.59028e-05	6.48469e-05	6.7098e-05	7.51831e-05	7.16925e-05	7.47508e-05
Carboxytolbutamide	NEG	8.11674e-06	7.34322e-06	5.03733e-06	1.12702e-05	1.27331e-05	9.60415e-06	9.71615e-06	8.99189e-06	8.92383e-06
3-Methylindole	POS	0.00010616	0.000113687	0.000101892	2.21796e-05	2.1667e-05	2.25604e-05	1.1457e-05	9.92613e-06	9.83917e-06
D-Proline	POS	0.00386839	0.00375081	0.00389337	0.00325035	0.00337357	0.00256868	0.00317609	0.00314645	0.00315401
L-trans-4-Methyl-2-pyrrolidinecarboxylic acid	POS	1.73141e-05	1.51175e-05	1.61157e-05	2.18355e-05	1.82846e-05	2.07557e-05	2.03256e-05	2.17422e-05	2.00629e-05
5,7-dihydroxy-2-(4-hydroxyphenyl)-6,8-dimethyl-3,4-dihydro-2H-1-benzopyran-4-one	NEG	1.15396e-05	1.30506e-05	1.11663e-05	1.55612e-05	1.41044e-05	2.81332e-05	2.43016e-05	2.1918e-05	2.39497e-05
LysoPE(16:0/0:0)	POS	2.47044e-05	2.72665e-05	2.15974e-05	3.47793e-05	2.62263e-05	3.05015e-05	3.07625e-05	2.42244e-05	1.60588e-05
2-Pyrrolidinone	POS	5.23958e-06	9.08198e-06	5.51063e-06	5.86397e-06	7.44991e-06	5.23903e-06	5.82717e-06	1.00852e-05	5.95756e-06
Isonicotinic acid	POS	5.80968e-06	4.18099e-06	4.28372e-06	5.08776e-06	5.8726e-06	6.31613e-06	6.54762e-06	7.82567e-06	5.63483e-06
2-Benzofurancarboxaldehyde	POS	0.00153523	0.00150866	0.00149623	0.00138194	0.00169936	0.00143043	0.00153712	0.00137195	0.00151028
Dimethylbenzimidazole	POS	1.68049e-05	1.10974e-05	1.24947e-05	2.01225e-05	9.97736e-06	0.000110567	7.84714e-06	1.21253e-05	1.3986e-05
7-Methylrosmanol	POS	0.000225488	0.000220953	0.000229999	0.000811097	0.000268993	0.000284614	0.000856656	0.000805439	0.000840433
Nicotinic acid	NEG	9.14503e-07	8.61909e-07	8.33164e-07	4.51499e-07	9.15345e-07	6.26796e-07	6.48716e-07	8.03073e-07	1.08109e-06
1,2-Epoxy-p-menth-8-ene	POS	7.44248e-06	6.41883e-06	6.73178e-06	7.05709e-06	6.7072e-06	7.96177e-06	6.68832e-06	5.77827e-06	6.17966e-06
3-Acetamidobutanal	POS	0.00014431	0.000137524	0.0001406	6.46603e-05	6.30228e-05	6.63833e-05	5.01563e-05	4.77299e-05	4.7229e-05
D-Ribose	NEG	5.94861e-06	5.96942e-06	1.37705e-06	6.78041e-06	5.45225e-06	6.64991e-06	6.2443e-06	4.63945e-06	2.23374e-06
(Â±)-erythro-Isoleucine	POS	3.25245e-06	2.84967e-06	3.20474e-06	3.27073e-06	3.12793e-06	6.70004e-07	4.21232e-06	3.32191e-06	4.07545e-06
Taxiphyllin	POS	4.59383e-05	4.68986e-05	4.6489e-05	3.31208e-05	3.09738e-05	3.30982e-05	1.5075e-05	1.5403e-05	1.61863e-05
Rutin	POS	1.50454e-05	1.55556e-05	1.51508e-05	1.64176e-05	1.57237e-05	1.59972e-05	1.40894e-05	1.36679e-05	1.37114e-05
2-Furanmethanol	POS	5.49902e-05	4.6789e-05	4.53109e-05	3.98689e-05	4.61318e-05	5.85773e-05	4.52984e-05	4.12257e-05	4.55029e-05
13S-hydroxyoctadecadienoic acid	NEG	1.59785e-05	1.49794e-05	1.4884e-05	1.84979e-05	1.76024e-05	1.81134e-05	1.95256e-05	1.88167e-05	1.87103e-05
Tyrosine methylester	POS	1.15226e-05	1.14798e-05	1.12341e-05	1.09647e-05	1.07565e-05	1.09106e-05	1.03082e-05	9.61872e-06	9.69434e-06
Abscisic acid	NEG	4.98516e-05	5.43428e-05	5.12394e-05	4.89399e-05	4.96829e-05	4.75954e-05	4.19772e-05	4.02224e-05	4.39722e-05
5-HETE	NEG	1.14625e-05	1.17974e-05	1.14783e-05	1.10281e-05	1.08116e-05	1.10206e-05	1.33592e-05	1.24579e-05	1.27824e-05
DL-Tryptophan	NEG	4.49972e-05	4.50432e-05	4.67028e-05	5.70792e-05	4.55986e-05	4.64017e-05	5.92673e-05	4.16087e-05	6.01153e-05
Alanyl-Leucine	POS	0.000238082	0.000236278	0.000231069	0.000236174	0.000222346	0.000233174	0.000258669	0.000235912	0.000261146
Salsolinol	NEG	0.000337061	0.00030587	0.000322683	3.43184e-05	3.43033e-05	3.23879e-05	8.95055e-06	1.20374e-05	1.09624e-05
Ethyl glucuronide	NEG	1.97129e-05	1.79254e-05	1.65175e-05	1.96869e-05	2.00465e-05	2.27957e-05	2.4881e-05	2.10342e-05	2.08446e-05
Quercetin-3-O-sophoroside	POS	4.63463e-06	1.22393e-05	3.64839e-06	1.08135e-06	1.14121e-05	6.67659e-06	6.42492e-06	2.66745e-05	6.12579e-06
Sphingosine	POS	0.000127174	0.000120357	0.000120323	9.12666e-05	9.62758e-05	9.49464e-05	5.16706e-05	5.1771e-05	5.52516e-05
Enrofloxacin	POS	5.53801e-05	3.73857e-05	4.18122e-05	3.09805e-05	0.000101287	5.91175e-05	9.98537e-05	9.74585e-05	5.0454e-05
Trigonelline	POS	7.50747e-07	1.54254e-06	4.36989e-06	5.52836e-06	4.90967e-06	2.29858e-06	1.66606e-06	4.21767e-06	1.76567e-06
Kynuramine	POS	5.00653e-06	4.32253e-06	3.86379e-06	6.46684e-06	4.99293e-06	6.68665e-06	5.89495e-06	5.04176e-06	4.9752e-06
Leucyl-Isoleucine	POS	1.40363e-05	1.51345e-05	1.39041e-05	1.50107e-05	1.48952e-05	1.50925e-05	1.45459e-05	1.52392e-05	1.52902e-05
1,2,3-Trihydroxybenzene	NEG	0.000140556	0.000128902	0.000130165	0.000125055	7.1583e-05	0.000107573	0.000159044	0.000149635	0.000157267
Tetraphyllin B	POS	0.00024595	0.000257068	0.000250947	0.000248804	0.000246833	0.000237078	0.000276303	0.000268316	0.000268995
Dihydroactinidiolide	POS	2.95505e-05	2.88494e-05	2.29048e-05	2.96541e-05	2.6619e-05	3.04338e-05	3.06145e-05	3.61769e-05	3.62477e-05
Sweroside	NEG	1.21001e-05	1.98732e-05	1.19023e-05	2.34843e-05	2.05797e-05	2.43798e-05	1.57947e-05	1.64173e-05	2.24058e-05
6-Acetyl-2,3-dihydro-2-(hydroxymethyl)-4(1H)-pyridinone	POS	5.38815e-05	5.39867e-05	6.35042e-05	7.76566e-05	7.46148e-05	6.71607e-05	7.48665e-05	7.79985e-05	7.55525e-05
Ascorbic acid	NEG	4.92741e-06	5.6961e-06	6.97719e-06	4.55014e-06	3.53931e-06	3.0715e-06	1.69723e-06	1.6427e-06	1.68236e-06
Leucinic acid	NEG	2.95655e-05	3.65263e-05	8.83984e-05	5.98698e-05	6.1472e-05	6.38127e-05	6.33357e-05	6.74457e-05	6.35372e-05
Phenylacetaldehyde	POS	3.51936e-05	3.68839e-05	3.38661e-05	3.82274e-05	4.06507e-05	3.8623e-05	4.48669e-05	3.95082e-05	4.07584e-05
LysoPA(18:1(9Z)/0:0)	NEG	0.00560524	0.00591403	0.0146706	0.017991	0.0157971	0.00807513	0.00593623	0.0165006	0.006393
2-Hydroxypyridine	POS	3.27712e-06	2.95547e-06	2.53591e-06	4.90539e-06	4.5157e-06	5.1318e-06	1.69402e-05	1.29212e-05	1.4413e-05
(-)-Gallocatechin	NEG	1.81929e-06	3.57293e-06	3.51568e-06	2.88368e-06	4.83008e-06	4.06689e-06	2.18946e-06	0	8.09354e-07
Oxytetracycline	NEG	4.07441e-05	2.95036e-05	2.65869e-05	5.84284e-06	7.74155e-06	5.98056e-06	7.14251e-06	5.42711e-06	5.58723e-06
1,5-Dicaffeoylquinic acid	POS	1.20238e-05	1.26142e-05	1.06257e-05	1.09137e-05	1.01809e-05	1.21532e-05	1.17525e-05	1.19423e-05	1.26706e-05
Hypoxanthine	POS	9.57196e-06	8.80415e-06	8.63889e-06	8.18853e-06	8.00899e-06	9.28428e-06	8.36642e-06	1.13987e-05	8.25483e-06
Thymidine	NEG	4.54207e-05	4.19843e-05	3.85016e-05	4.69438e-05	4.81303e-05	5.39065e-05	5.58597e-05	5.24627e-05	4.99685e-05
Phenylacetic acid	NEG	3.05589e-06	3.64808e-06	3.31573e-06	3.0554e-06	3.1705e-06	2.80998e-06	2.57654e-06	2.6176e-06	2.86886e-06
Ethylbenzene	POS	3.89096e-05	2.94957e-05	3.56202e-05	2.89382e-05	3.06347e-05	1.54132e-05	2.52102e-05	4.47337e-05	4.6833e-05
Aminoacetone	POS	1.25853e-05	1.13271e-05	1.3247e-05	1.18829e-05	1.25323e-05	1.39721e-05	1.18498e-05	1.13501e-05	1.32351e-05
5,7-dihydroxy-2-(4-hydroxyphenyl)-6-methoxy-4H-chromen-4-one	NEG	1.54807e-05	1.65957e-05	1.7077e-05	7.27131e-06	7.27206e-06	6.01726e-06	6.9721e-06	8.03586e-06	7.35268e-06
3alpha,4,7,7alpha-Tetrahydro-4-hydroxy-1H-isoindole-1,3(2H)-dione	POS	4.1086e-07	3.78435e-06	3.29424e-06	6.60973e-06	5.28366e-06	2.60761e-06	3.64872e-06	4.37518e-06	3.36563e-06
4-ethylamino-6-isopropylamino-1,3,5-triazin-2-ol	POS	1.94934e-06	5.24884e-06	3.82347e-06	3.98006e-06	5.89491e-06	3.19206e-08	5.57909e-06	7.95404e-06	5.68714e-06
3,4-Dihydroxybenzaldehyde	NEG	0.000140458	0.000141107	0.000136059	0.000141473	0.000138735	0.000145381	0.000128494	0.000125426	0.000122736
4-Hydroxy-1H-indole-3-acetonitrile	POS	3.2471e-05	2.86609e-05	4.57845e-05	3.79996e-05	4.10244e-05	5.04725e-05	3.62813e-05	3.36773e-05	3.47117e-05
12S-HHT	NEG	3.56303e-05	3.6329e-05	3.58609e-05	3.50336e-05	3.34841e-05	3.6504e-05	2.19904e-05	1.94935e-05	4.92038e-05
Eremopetasin sulfoxide	POS	0	0	0	0	0	7.7892e-06	5.33245e-06	8.30438e-06	5.81166e-06
3-Hydroxymethylantipyrine	POS	2.44224e-05	2.47363e-05	2.55935e-05	2.24165e-05	2.40262e-05	2.44527e-05	2.31527e-05	2.35271e-05	2.53417e-05
Licoagrocarpin	POS	4.56502e-05	3.96683e-05	3.88998e-05	5.00156e-05	4.66381e-05	5.58252e-05	6.8056e-05	5.92745e-05	6.26818e-05
Diethanolamine	POS	6.28314e-05	4.66518e-05	5.22183e-05	6.54062e-05	5.56193e-05	7.49601e-05	7.50689e-05	6.2188e-05	6.35481e-05
Orientin	POS	8.23182e-05	8.27339e-05	7.54358e-05	9.96942e-05	9.39887e-05	0.000105924	0.000103832	0.000109868	9.82707e-05
(2-{[3-(3,4-dihydroxyphenyl)prop-2-enoyl]oxy}ethyl)trimethylazanium	POS	0.000127245	0.00015211	0.000156189	0.000132682	0.000136824	0.000133505	0.000167243	0.000165818	0.000138124
SM(d18:1/16:0)	POS	1.54785e-05	1.66766e-05	1.80462e-05	1.43649e-05	1.31462e-05	8.86037e-06	1.36823e-05	1.59815e-05	3.45017e-05
9,10-DHOME	NEG	0.000696335	0.000666073	0.000753134	0.000797333	0.000793302	0.000500587	0.000639542	0.000712139	0.000642437
Hydroxyisocaproic acid	NEG	6.86761e-06	5.7511e-06	6.64634e-06	7.06396e-06	6.58611e-06	6.86489e-06	7.26822e-06	7.07218e-06	7.26052e-06
Isobutyrylglycine	POS	2.01811e-05	1.99807e-05	2.07852e-05	1.84263e-05	1.84407e-05	1.78794e-05	1.48749e-05	1.64138e-05	1.57244e-05
(10E,12Z)-9-HODE	NEG	1.95953e-05	7.22875e-05	6.47288e-05	4.90383e-05	5.80862e-05	4.64419e-05	5.52569e-05	5.53857e-05	5.71849e-05
Alpha-dimorphecolic acid	NEG	0.0017627	0.00165938	0.00167807	0.00156349	0.00151048	0.00163439	0.00142445	0.0013506	0.0013866
Dihydro-4-mercapto-3(2H)-furanone	POS	1.99905e-05	1.8641e-05	1.90461e-05	1.92209e-05	1.80359e-05	1.83469e-05	1.79058e-05	2.00985e-05	1.77649e-05
Tryptamine	POS	3.68505e-05	5.36574e-05	5.34016e-05	4.32312e-05	6.17484e-05	4.67589e-05	5.03385e-05	4.02839e-05	6.72254e-05
beta-Alanine	NEG	0.000463525	0.00201922	0.00190685	0.00212567	0.00243358	0.00101448	0.000653605	0.00277683	0.00237577
Gentisaldehyde	NEG	3.04572e-05	2.7811e-05	2.15034e-05	3.6021e-05	7.60707e-05	2.82414e-05	3.56137e-05	4.92801e-05	4.10992e-05
Pyruvic acid	NEG	1.64117e-05	1.01535e-05	1.67877e-05	3.61492e-06	4.27511e-06	3.66979e-06	0	1.77345e-07	1.43131e-07
Betaine	POS	0.000117961	0.00034512	0.000330771	0.000113048	0.000152321	3.45621e-05	8.57805e-05	5.74967e-05	8.15095e-05
20-Hydroxy-PGF2a	NEG	1.82079e-05	1.90509e-05	1.66716e-05	1.82018e-05	1.60323e-05	2.04734e-05	2.30361e-05	2.12881e-05	2.20995e-05
Valyl-Leucine	POS	2.73772e-05	2.82634e-05	2.61096e-05	2.31594e-05	2.38254e-05	2.23212e-05	2.09011e-05	1.76497e-05	2.00808e-05
Moupinamide	POS	0.000515464	0.00053493	0.000545676	0.000450217	0.000485294	0.000464488	0.000485188	0.0004895	0.000517796
Serylleucine	POS	0.000159221	0.000161633	0.000153079	0.000157866	0.000161329	0.000169578	0.000192782	0.000188869	0.000189459
Pyridoxal 5'-phosphate	NEG	4.0288e-05	4.0534e-05	5.00382e-05	4.66605e-05	2.18068e-05	4.36702e-05	4.33628e-05	4.03807e-05	4.28649e-05
Naringenin	NEG	8.23857e-06	7.02734e-06	9.55551e-06	1.27248e-05	1.13041e-05	1.12042e-05	9.09516e-06	1.05058e-05	8.33202e-06
Kojibiose	POS	4.66355e-06	5.16679e-06	4.76097e-06	6.11168e-06	4.68722e-06	4.70549e-06	5.92297e-06	3.66987e-06	8.24741e-06
Glyceric acid	NEG	0.000478169	0.000453116	0.000455733	0.000467677	0.000453739	0.000497576	0.000465399	0.000441157	0.000455455
Glycine	NEG	1.29199e-05	1.1036e-05	1.15847e-05	1.24646e-05	1.0638e-05	9.23873e-06	1.61631e-05	1.44952e-05	1.41795e-05
Mahaleboside	POS	1.47654e-05	1.75293e-05	1.62594e-05	1.61185e-05	1.6716e-05	1.6262e-05	1.85809e-05	1.38461e-05	1.90096e-05
LysoPA(16:0/0:0)	NEG	1.06685e-05	1.20943e-05	1.26637e-05	7.70245e-06	6.78065e-06	1.57845e-06	1.20028e-05	1.07672e-05	2.3923e-05
5-Methylcytidine	POS	3.55334e-06	5.0712e-06	5.01925e-06	4.59696e-06	3.66748e-06	4.86368e-06	4.44013e-06	5.21213e-06	4.50752e-06
Agrocybenine	POS	1.65193e-05	0.000115026	1.68319e-05	0.000121464	0.000113306	9.97155e-05	1.9688e-05	0.00011615	0.000118689
4-Hydroxybenzaldehyde	NEG	0.00567783	0.00455616	0.0040185	0.00419496	0.00388414	0.00592258	0.0057472	0.00494124	0.00548358
Citramalic acid	NEG	9.96857e-06	8.97401e-06	8.39115e-06	6.77306e-06	8.54376e-06	5.92043e-06	6.50318e-06	8.18845e-06	4.81594e-06
L-Rhamnose	NEG	1.00372e-05	8.58334e-06	9.34097e-06	1.03986e-05	1.85719e-05	1.16141e-05	2.09377e-05	1.97644e-05	1.17726e-05
4-Guanidinobutanoic acid	POS	0.000106451	0.000114293	0.000107618	0.000106472	0.000109922	0.000106348	0.000120736	0.00011549	0.000115736
3-Hydroxymandelic acid	POS	1.24955e-05	1.23943e-05	1.29394e-05	9.50873e-06	8.79548e-06	6.80372e-06	2.29957e-05	7.46734e-06	7.20061e-06
8-hydroxy-6,7-dimethoxy-2H-chromen-2-one	POS	9.15854e-07	4.25746e-07	1.57835e-06	1.02905e-06	2.37202e-06	1.72536e-06	5.13486e-06	1.42864e-06	9.59824e-07
Isoleucyl-Phenylalanine	POS	3.39959e-05	5.36306e-05	0.000114849	3.16241e-05	5.66536e-05	3.40328e-05	3.85457e-05	3.31139e-05	3.49218e-05
2-Hydroxystearic acid	NEG	6.35536e-05	7.11629e-05	6.44755e-05	6.31719e-05	5.78685e-05	6.32262e-05	7.24795e-05	7.00226e-05	7.18583e-05
9-Hydroxyphenanthrene	POS	4.034e-05	3.95021e-05	3.88397e-05	3.49887e-05	3.50362e-05	3.67578e-05	3.77248e-05	3.75019e-05	3.83358e-05
Shikimic acid	NEG	0.000589512	0.000541854	0.00192703	0.00228384	0.0019912	0.000844678	0.000511642	0.00183533	0.000591116
3-Furoic acid	NEG	2.5495e-06	2.12657e-06	3.29457e-06	1.53492e-06	1.51223e-06	1.69777e-06	2.1321e-06	1.98428e-06	2.13912e-06
Fumaric acid	NEG	9.23757e-06	9.7214e-06	9.48762e-06	1.98757e-06	7.47673e-06	8.9254e-06	8.97262e-06	8.18427e-06	1.01728e-05
Arbutin	NEG	1.42037e-05	1.30012e-05	1.32097e-05	1.13298e-05	1.14668e-05	1.1865e-05	9.07516e-06	8.22432e-06	9.40172e-06
Nandrolone	POS	1.74914e-05	1.57783e-05	1.64057e-05	2.4374e-05	2.02665e-05	2.53801e-05	2.6061e-05	2.45523e-05	2.82824e-05
Semilepidinoside B	POS	1.24133e-05	1.45397e-05	3.23523e-05	1.18455e-05	2.55143e-05	1.16254e-05	2.53793e-05	2.51064e-05	1.2795e-05
3,4-Dihydroxyphenylacetic acid	NEG	5.25308e-05	7.41006e-05	7.56874e-05	6.29762e-05	6.10929e-05	9.96362e-05	0.000105944	3.51336e-05	3.46293e-05
Salicin	POS	1.36958e-05	1.03638e-05	1.88716e-05	8.17044e-06	1.52629e-05	1.62405e-05	1.32002e-05	1.59062e-05	1.57449e-05
N-Methylnicotinamide	POS	1.8608e-05	1.74023e-05	1.84488e-05	1.94361e-05	1.99923e-05	1.89109e-05	1.88141e-05	1.82487e-05	1.83328e-05
L-Tyrosine	POS	1.4077e-05	1.29146e-05	1.35774e-05	1.71145e-05	1.7154e-05	1.89382e-05	1.92121e-05	1.85116e-05	1.73737e-05
Prolylphenylalanine	POS	0.000155991	0.000146977	0.000144228	0.000148657	0.000144097	0.000150495	0.000149147	0.000142639	0.000150477
4-Hydroxyhippuric acid	NEG	0.000198485	0.000199823	0.000193984	0.000193133	0.000177067	0.000188685	0.000202314	0.000188101	0.000197084
Riboflavin	POS	6.97198e-06	6.77682e-06	6.89723e-06	5.44661e-06	7.58643e-06	4.21021e-06	4.2797e-06	3.70561e-06	5.15096e-06
trans-Zeatin	NEG	4.96102e-05	4.96805e-05	4.92202e-05	4.84068e-05	4.63361e-05	4.79855e-05	4.43486e-05	4.34425e-05	4.41215e-05
2-Amino-5-phenylpyridine	POS	8.6655e-06	1.65537e-05	4.87114e-06	1.38044e-05	1.51772e-05	5.59299e-07	2.71254e-06	1.8206e-05	2.11612e-05
3-O-fucopyranosyl-2-acetamido-2-deoxyglucopyranose	POS	4.00086e-05	4.29471e-05	3.99913e-05	4.0941e-05	4.24346e-05	3.84674e-05	4.49285e-05	4.75276e-05	4.26533e-05
gamma-Cadinene	POS	1.88399e-05	1.76145e-05	1.7378e-05	1.54939e-05	1.53721e-05	1.72774e-05	1.21525e-05	1.28078e-05	1.65488e-05
beta-Cubebene	POS	0.000163715	0.000150463	0.000152712	0.000149566	0.00014878	0.000151064	0.000127104	0.000123243	0.000126117
3,4-Dihydroxymandelic acid	NEG	9.25476e-06	9.04587e-06	8.60856e-06	8.21502e-06	8.50025e-06	8.67312e-06	1.00352e-05	8.89817e-06	2.1175e-05
benzene-1,2,4-triol	NEG	7.9013e-06	8.22023e-06	7.11436e-06	7.39469e-06	5.67618e-06	7.14559e-06	8.51949e-06	8.92157e-06	7.91164e-06
(4R,5S,7R,11x)-11,12-Dihydroxy-1(10)-spirovetiven-2-one 12-glucoside	POS	5.4415e-05	5.5172e-05	5.45579e-05	6.21124e-05	6.16403e-05	6.55066e-05	7.35608e-05	7.21865e-05	7.24067e-05
Prolyl-Valine	POS	4.15346e-05	4.25191e-05	4.28024e-05	4.0906e-05	4.26058e-05	3.04729e-05	4.8379e-05	2.39451e-05	5.42905e-05
Oxoadipic acid	NEG	6.00105e-06	6.61e-06	6.97922e-06	7.74128e-06	9.06746e-06	6.67601e-06	8.4175e-06	7.51463e-06	7.34114e-06
Isopentyl gentiobioside	POS	1.11682e-05	1.29057e-05	1.32675e-05	1.15182e-05	1.34832e-05	1.07602e-05	1.2881e-05	1.2125e-05	1.29545e-05
Capsidiol	POS	5.08383e-05	5.13626e-05	5.03936e-05	4.92816e-05	4.93978e-05	4.75547e-05	4.49339e-05	4.39637e-05	4.56761e-05
Phenylalanyl-Valine	POS	6.96042e-05	6.7915e-05	7.14477e-05	6.91183e-05	6.84784e-05	7.39211e-05	7.65672e-05	7.2469e-05	7.45605e-05
N,N-Dimethylsphingosine	POS	2.53782e-05	3.34606e-05	2.47252e-05	2.93675e-05	2.36536e-05	2.46027e-05	2.94058e-05	2.40185e-05	2.61361e-05
Sinapic acid	NEG	9.51978e-05	9.58945e-05	9.24071e-05	4.35612e-05	3.43964e-05	3.08937e-05	8.09504e-05	7.48372e-05	8.19027e-05
PA(21:0/13:0)	POS	1.12181e-05	1.5101e-05	1.10762e-05	4.33125e-06	6.32713e-06	7.81546e-06	2.05916e-06	2.50573e-06	2.0203e-06
Raffinose	NEG	1.81119e-05	1.25183e-05	1.79176e-05	2.84319e-05	2.26266e-05	3.05477e-05	5.11105e-05	3.67662e-05	4.39117e-05
Acetaminophen	NEG	1.81977e-05	1.89085e-05	1.60004e-05	2.58802e-05	2.36339e-05	2.34416e-05	3.84066e-05	3.5754e-05	3.78722e-05
PI(16:1(9Z)/18:1(11Z))	POS	1.11435e-05	7.94602e-06	1.05476e-06	7.03669e-05	7.00056e-05	6.45965e-05	0.00015102	0.000115296	0.000117267
p-Mentha-1,3,5,8-tetraene	POS	0.000196289	0.000196262	0.000199611	0.000187284	0.000183078	0.000190705	0.000178913	0.000181063	0.000190655
Heliotrine	POS	5.69055e-06	4.9506e-06	5.00832e-06	4.88972e-06	4.3378e-06	6.00529e-06	4.46937e-06	3.47855e-06	4.20851e-06
2,5-Dihydro-2,4-dimethyloxazole	POS	9.34477e-06	9.41644e-06	8.09146e-06	8.30114e-06	9.01557e-06	9.06472e-06	9.18761e-06	8.33444e-06	8.93617e-06
Cis-5-Caffeoylquinic acid	NEG	1.96354e-05	1.70757e-05	1.90168e-05	2.00138e-05	2.74188e-05	2.53152e-05	2.50667e-05	2.41024e-05	2.45457e-05
Isomaltose	NEG	2.31257e-05	2.32996e-05	2.29985e-05	2.17518e-05	2.25471e-05	2.16009e-05	2.36295e-05	2.32666e-05	2.37879e-05
Glutaminylglutamine	POS	0.00016506	0.000352192	0.000232094	0.000271288	0.000386212	0.000195773	0.000357134	0.000637393	0.0003387
2-(3,4-dihydroxyphenyl)-3,5-dihydroxy-7-methoxy-4H-chromen-4-one	NEG	1.25425e-05	1.34193e-05	1.26319e-05	1.93936e-05	1.78164e-05	1.81136e-05	2.91556e-05	2.80618e-05	3.01982e-05
2,3-Dehydrosalvipisone	POS	7.00123e-06	7.39048e-06	7.03338e-06	7.08906e-06	6.49251e-06	5.93096e-06	7.24676e-06	7.90231e-06	6.38088e-06
Gluconic acid	NEG	2.21847e-06	2.66479e-06	2.43815e-06	3.06262e-06	3.10212e-06	3.13228e-06	5.56988e-06	4.38607e-06	6.15018e-06
D-Xylose	NEG	0.000129606	0.000133882	0.000127466	0.00012958	0.000125161	0.000130679	0.00013643	0.000125393	0.000132829
Glycitin	NEG	8.49269e-06	8.42878e-06	8.24505e-06	1.09964e-05	1.0817e-05	1.1261e-05	1.08622e-05	1.03294e-05	1.07216e-05
Octadecanedioic acid	NEG	1.61675e-05	1.57244e-05	1.42977e-05	2.01341e-05	1.99966e-05	2.05668e-05	1.80976e-05	1.79509e-05	1.9764e-05
3-Hydroxyisovaleric acid	NEG	1.65415e-05	1.66612e-05	1.65664e-05	1.67962e-05	1.66195e-05	1.54802e-05	1.68325e-05	1.60086e-05	1.70141e-05
L-Valine	POS	9.02578e-06	4.59585e-06	1.00784e-05	8.49967e-06	9.11256e-06	8.86275e-06	8.89931e-06	8.36526e-06	9.39988e-06
Melatonin	POS	0.000432809	0.000446664	0.000449846	0.000456063	0.000456005	0.000449265	0.000487103	0.000488524	0.000489074
myo-Inositol	NEG	4.43796e-05	4.19e-05	4.99004e-05	5.8051e-05	5.65915e-05	5.68428e-05	7.29591e-05	6.83345e-05	7.05685e-05
Pseudoecgonine	POS	2.55588e-05	2.772e-05	2.6907e-05	2.50686e-05	2.3669e-05	2.34365e-05	2.47861e-05	2.39496e-05	2.77101e-05
cis-Quinceoxepane	POS	2.95963e-05	2.72827e-05	3.34147e-05	4.04714e-05	3.90525e-05	3.64076e-05	4.06197e-05	4.39678e-05	3.31931e-05
Epinephrine	POS	9.06874e-06	8.20127e-06	1.23834e-05	1.23519e-05	1.37101e-05	1.10048e-05	1.01251e-05	1.31734e-05	7.68664e-06
Serotonin	POS	1.18449e-05	1.25151e-05	1.2146e-05	1.27726e-05	1.18481e-05	1.23226e-05	1.39458e-05	1.14218e-05	1.28096e-05
Murrayacine	POS	3.84467e-06	7.34054e-06	6.98653e-06	7.71227e-06	6.02091e-06	9.03631e-06	7.89191e-06	7.36583e-06	8.18598e-06
13-L-Hydroperoxylinoleic acid	POS	8.39142e-06	1.35562e-05	3.03205e-06	7.90831e-06	1.55196e-05	4.49078e-06	1.47883e-05	1.36117e-05	1.49169e-05
(2xi,4xi)-2,4-Nonadien-1-ol	POS	6.33575e-05	4.72034e-05	6.05604e-05	5.75227e-05	6.19354e-05	5.08426e-05	3.14795e-05	3.10828e-05	3.04698e-05
7,9-Illudadiene-3,14-diol	POS	6.38639e-06	6.22262e-06	5.84642e-06	8.34047e-06	7.78308e-06	8.36716e-06	8.9825e-06	1.01943e-05	9.89116e-06
Leucyl-Methionine	POS	1.74559e-05	1.80272e-05	9.60486e-06	2.59648e-05	2.51161e-05	2.67184e-05	3.48268e-05	3.27424e-05	3.29976e-05
2,3-Butanediol	POS	1.40032e-06	1.38771e-06	1.85683e-06	1.92003e-06	1.78928e-06	2.28691e-06	3.30979e-06	3.46906e-06	3.05412e-06
alpha-Amyrone	POS	5.24508e-05	4.65337e-05	4.53251e-05	4.36516e-05	4.69312e-05	4.72239e-05	3.66507e-05	3.55514e-05	3.84787e-05
Kaempferol 3-[glucosyl-(1->3)-rhamnosyl-(1->6)-galactoside]	POS	2.75816e-05	4.4779e-05	4.63049e-05	1.69589e-05	2.48758e-05	1.83916e-05	1.98371e-05	2.24093e-05	2.16892e-05
Syringic acid	NEG	1.50829e-05	1.64871e-05	1.55178e-05	1.39005e-05	1.35228e-05	1.37286e-05	1.59622e-05	1.56731e-05	1.62124e-05
Digoxigenin	POS	2.76053e-05	3.35013e-05	3.14367e-05	3.02249e-05	3.88187e-05	6.48133e-05	3.49663e-05	8.94642e-05	3.58012e-05
Lutein	POS	0.000152073	0.000150599	0.000142483	0.000127241	0.000123351	0.000123934	0.00011584	0.000106667	0.000111237
Benzoic acid	NEG	4.44938e-06	6.83007e-06	5.45678e-06	5.67105e-06	5.82691e-06	5.53928e-06	5.08035e-06	5.95281e-06	6.22272e-06
2-Hydroxy-6-(8,11,14-pentadecatrienyl)benzoic acid	POS	5.00937e-05	4.84344e-05	4.77263e-05	4.48852e-05	4.74614e-05	4.94351e-05	4.50763e-05	1.21013e-05	4.5305e-05
Hydroxytyrosol 1-O-glucoside	POS	2.28578e-05	2.44901e-05	2.26915e-05	2.41856e-05	2.42291e-05	2.43722e-05	2.46487e-05	2.42152e-05	2.42214e-05
Arachidonic acid	POS	3.55352e-05	3.03929e-05	2.89279e-05	2.50156e-05	2.39691e-05	2.60455e-05	2.02013e-05	2.19636e-05	2.22977e-05
3-Methyl-3-hepten-2-one	POS	6.64129e-06	5.99359e-06	5.75588e-06	8.1223e-06	7.29392e-06	8.18779e-06	8.29651e-06	7.99242e-06	8.82355e-06
3-Methoxytyrosine	NEG	0.000424746	0.000429403	0.00062049	0.000332924	0.000343427	0.000213358	0.000274178	0.000335993	0.000302405
3-Methyladenine	POS	2.72397e-06	0	1.5852e-06	5.47126e-06	3.59318e-06	0	0	0	0
20-Hydroxy-PGE2	NEG	7.20926e-06	9.83239e-06	8.96609e-06	3.16964e-05	8.69485e-06	6.12256e-06	1.36171e-05	8.51601e-06	1.31829e-05
15-Deoxy-d-12,14-PGJ2	NEG	1.60475e-05	1.48986e-05	1.49029e-05	6.30359e-05	5.81055e-05	5.75977e-05	6.11404e-05	5.89839e-05	5.81876e-05
LysoPE(18:1(9Z)/0:0)	NEG	5.05755e-05	4.74693e-05	4.56816e-05	1.67092e-05	4.16815e-05	1.82983e-05	1.82712e-05	1.67206e-05	1.73505e-05
4-Pyridoxic acid	NEG	2.41106e-05	2.72378e-05	3.60247e-05	3.17736e-05	1.26125e-05	3.98826e-06	7.84199e-06	1.36723e-05	3.723e-05
Melezitose	NEG	5.98414e-06	5.0052e-06	6.85455e-06	4.57177e-06	6.99038e-06	7.97346e-06	8.17107e-06	5.74243e-06	6.29447e-06
8-Isoprostaglandin E1	POS	1.05531e-05	8.73514e-06	9.6352e-06	1.16398e-05	1.08059e-05	1.81798e-05	1.22016e-05	1.11696e-05	1.37672e-05
Phlorin	POS	0.000599168	0.000506135	0.000593059	0.000693723	0.000606034	0.000547966	0.000605469	0.000628014	0.000592121
1-Hexanol	POS	7.32117e-06	1.05226e-05	7.55277e-06	9.30932e-06	7.75739e-06	8.84524e-06	1.17669e-05	7.91983e-06	9.05292e-06
PC(20:2(11Z,14Z)/14:0)	POS	0.00114758	0.00109313	0.00108862	0.000358881	0.000178743	0.000388109	5.50518e-05	0.000127477	6.58988e-05
Prostaglandin D2	NEG	2.44154e-05	2.21104e-05	2.29081e-05	2.67208e-05	3.26154e-05	2.75429e-05	3.03685e-05	3.42314e-05	2.87891e-05
Gamma-Linolenic acid	NEG	3.90972e-05	3.61184e-05	3.43996e-05	3.41487e-05	3.44389e-05	3.20171e-05	2.45667e-05	2.89764e-05	2.52992e-05
Quercetin 3-O-glucosyl-rutinoside	POS	6.37935e-06	3.65429e-06	4.66043e-06	7.55493e-06	7.5921e-06	1.00858e-05	7.37674e-06	7.36774e-06	6.33583e-06
Pinocembrin	NEG	2.72803e-06	3.0737e-06	3.14947e-06	2.60392e-06	3.14714e-06	2.8058e-06	2.34867e-06	2.53354e-06	3.02166e-06
2-Methylpyridine	POS	0.000116373	0.000110743	0.000108968	0.000159892	0.000135627	0.000152987	0.00015298	0.000144055	0.000142113
Beta-D-Galactose	NEG	4.28112e-06	3.54678e-06	5.51083e-06	3.2061e-06	1.71565e-06	5.17206e-06	4.81725e-06	4.77046e-06	4.9257e-06
Oxypurinol	NEG	0.000121735	0.000410349	0.000417888	0.00013049	0.000130071	0.000134753	0.000318901	0.000130646	0.000322866
2-Ketobutyric acid	NEG	5.4121e-06	5.52876e-06	5.16767e-06	6.66033e-06	8.66779e-06	6.9524e-06	1.59386e-05	1.43046e-05	3.74736e-05
Dehydrophytosphingosine	POS	1.82955e-05	1.65635e-05	1.77156e-05	1.79146e-05	1.88777e-05	1.69144e-05	1.7914e-05	1.20043e-05	1.251e-05
Barbaloin	NEG	2.52229e-05	2.83125e-05	2.83009e-05	2.75716e-05	2.64323e-05	2.32408e-05	2.48163e-05	2.62954e-05	2.45396e-05
(R)-1-O-[b-D-Glucopyranosyl-(1->6)-b-D-glucopyranoside]-1,3-octanediol	POS	5.48083e-06	4.6131e-06	5.44554e-06	6.13553e-06	6.09892e-06	6.20049e-06	1.26948e-05	1.24222e-05	1.22103e-05
3-Acetyl-2,7-naphthyridine	POS	1.43963e-05	1.46216e-05	1.64345e-05	2.318e-05	3.01077e-05	2.38721e-05	2.75379e-05	2.29071e-05	3.31123e-05
(10E,12Z)-(9S)-9-Hydroperoxyoctadeca-10,12-dienoic acid	NEG	2.32698e-05	2.36172e-05	2.29836e-05	2.81168e-05	2.33507e-05	2.37974e-05	2.52253e-05	2.33368e-05	2.45602e-05
Safrole	POS	0.000155558	0.00017504	0.000155325	0.000153433	0.000140343	0.000155223	0.000177411	0.000164626	0.000174356
4-Hydroxyphenylpyruvate	NEG	2.47289e-06	3.33282e-06	3.03207e-06	3.79595e-06	3.27265e-06	4.00108e-06	4.11608e-06	3.81854e-06	3.97394e-06
20-Hydroxyeicosatetraenoic acid	POS	3.81927e-05	3.69545e-05	3.67882e-05	4.08323e-05	8.46651e-05	8.57869e-05	2.56449e-05	3.65494e-05	3.32879e-05
2-Isopropylphenyl methylcarbamate	POS	5.20864e-06	4.93575e-06	4.89547e-06	9.59758e-06	1.03596e-05	9.63105e-06	2.87234e-05	6.97344e-06	1.85106e-05
Epsilon-caprolactam	POS	6.19081e-05	8.44948e-05	5.81909e-05	5.98676e-05	5.70969e-05	5.90203e-05	9.62044e-05	5.76823e-05	8.31265e-05
Polyporusterone B	POS	4.91002e-05	5.04597e-05	5.10435e-05	4.26577e-05	4.86454e-05	5.06857e-05	4.72446e-05	4.72254e-05	5.53982e-05
Phenol	POS	1.37641e-05	1.35631e-05	1.38898e-05	1.67532e-05	1.50367e-05	1.93488e-05	1.92926e-05	1.5835e-05	1.73409e-05
Cotinine	POS	3.89848e-07	8.03781e-07	3.44772e-07	4.10695e-07	8.17123e-07	9.58545e-07	9.54334e-07	8.09355e-07	7.98845e-07
Gibberellin A113	POS	1.0829e-05	1.11096e-05	1.09958e-05	1.18043e-05	1.15213e-05	1.1404e-05	1.16159e-05	1.31221e-05	1.26594e-05
Oleamide	POS	0.000107084	9.41512e-05	0.00010588	8.39997e-05	7.17943e-05	6.12357e-05	6.99521e-05	6.0968e-05	6.41594e-05
Cincassiol B	POS	6.55263e-06	6.33136e-06	6.18916e-06	6.48666e-06	1.15462e-05	6.34511e-06	1.41433e-05	6.51221e-06	7.23184e-06
3-Hydroxyadipic acid 3,6-lactone	POS	2.33703e-05	2.15065e-05	2.03046e-05	9.98077e-06	1.05217e-05	1.0333e-05	1.04194e-05	1.21577e-05	1.22208e-05
Norfloxacin	POS	5.98114e-06	5.96533e-06	6.49085e-06	5.90858e-06	6.76417e-06	6.28675e-06	4.67216e-06	4.251e-06	4.89182e-06
Neolitsine	POS	1.91994e-06	1.84849e-06	1.80456e-06	1.31498e-06	2.37837e-06	1.88803e-06	1.43799e-06	1.94961e-06	1.16052e-06
Multinoside A	NEG	1.53792e-05	1.55242e-05	1.54187e-05	1.49856e-05	1.47139e-05	1.43012e-05	1.76674e-05	1.70656e-05	1.74587e-05
Geranyl acetate	POS	9.48707e-06	2.44726e-05	2.37131e-05	2.06369e-05	1.8347e-05	1.95006e-05	1.52502e-05	1.5183e-05	1.53266e-05
4-Hydroxystyrene	POS	4.05195e-06	4.82038e-06	5.13422e-06	5.47077e-06	5.10467e-06	5.55119e-06	5.94385e-06	3.50573e-06	6.04333e-06
Normetanephrine	POS	8.33885e-05	8.58672e-05	7.63805e-05	7.24341e-05	6.98557e-05	7.49921e-05	8.43147e-05	7.31698e-05	7.46236e-05
Eriodictyol	NEG	2.61862e-06	2.2556e-06	2.41983e-06	1.21466e-05	1.27371e-05	1.24758e-05	2.5785e-05	2.32184e-05	2.43337e-05
Deoxyribose	POS	1.92696e-06	1.87508e-06	1.86717e-06	1.60135e-06	2.01436e-06	8.37283e-07	1.89453e-06	1.7581e-06	1.58942e-06
Methyl 2-methoxybenzoate	POS	0.000301911	0.000306662	0.000298092	0.000288009	0.000289947	0.000299662	0.000328231	0.000322596	0.000331563
2-Hydroxy-4-oxopentanoic acid	POS	2.72339e-05	2.68084e-05	2.69556e-05	4.14412e-05	4.10779e-05	4.22869e-05	0.00010212	9.13085e-05	9.95399e-05
3-Aminobutanoic acid	POS	1.45695e-05	1.46462e-05	1.38079e-05	1.17604e-05	1.16982e-05	1.17436e-05	1.11045e-05	1.03845e-05	1.03697e-05
10beta-12,13-Dinor-8-oxo-6-eremophilen-11-al	POS	4.55182e-05	4.46963e-05	4.46349e-05	4.28856e-05	4.16762e-05	4.2286e-05	4.84929e-05	4.38404e-05	4.67236e-05
11beta-Hydroxy-3,20-dioxopregn-4-en-21-oic acid	POS	3.13439e-05	3.22305e-05	3.04095e-05	3.0019e-05	2.89043e-05	3.06869e-05	3.39874e-05	3.14238e-05	3.4318e-05
Eicosapentaenoic acid	POS	1.10855e-05	9.60864e-06	1.05829e-05	9.29518e-06	9.43803e-06	9.78544e-06	1.18012e-05	1.08037e-05	1.24681e-05
1-Octen-3-one	POS	3.31086e-05	3.20939e-05	3.27077e-05	3.58904e-05	3.09165e-05	3.13079e-05	3.27926e-05	3.13545e-05	3.15234e-05
(+)-Norushinsunine N-oxide	POS	2.74308e-06	2.86073e-06	2.71481e-06	9.35134e-06	9.80458e-06	1.01507e-05	1.18033e-05	1.24066e-05	1.25999e-05
Cis-zeatin-O-glucoside	POS	0.0014465	0.00129135	0.00143649	0.00131829	0.00133688	0.00118913	0.00102774	0.0010795	0.00102973
2(N)-Methyl-norsalsolinol	POS	0.000322669	0.000279553	0.000262923	0.000258884	0.000314499	0.000266709	0.000285707	0.000281546	0.000296176
Suberic acid	NEG	4.04346e-06	4.40795e-06	8.55993e-06	7.21215e-06	7.09562e-06	6.21852e-06	6.25845e-06	6.21425e-06	6.55754e-06
2,5-Dimethyloxazole	POS	2.01344e-05	2.20813e-05	2.22249e-05	2.4587e-05	2.2425e-05	2.29334e-05	2.92171e-05	2.71854e-05	2.88131e-05
3-Isopropylmalate	NEG	0.000388529	0.000397128	0.00040193	0.00054194	0.000494139	0.000324266	0.000469312	0.00052556	0.000540782
2-Pyrrolidineacetic acid	POS	2.03787e-05	2.49214e-05	2.96843e-05	3.59375e-05	3.15951e-05	2.62967e-05	3.19768e-05	3.65051e-05	3.84074e-05
(4R,5S,7R,11R)-11,12-Dihydroxy-1(10)-spirovetiven-2-one	POS	8.42823e-06	7.93091e-06	9.0156e-06	1.20325e-05	1.28194e-05	1.32347e-05	1.80748e-05	1.77909e-05	1.89042e-05
Levulinic acid	POS	1.36721e-05	1.401e-05	1.31539e-05	1.08195e-05	1.37674e-05	1.22302e-05	1.15862e-05	1.00352e-05	1.1394e-05
D-Tagatose	POS	0.00185924	0.00183587	0.00221936	0.00184246	0.00224706	0.00230288	0.000489305	0.00190514	0.00199333
alpha-Cadinene	POS	0.000223373	3.14232e-05	0.00021285	6.13063e-05	0.000198895	0.000215128	0.00020324	0.000214704	0.000229018
3-O-Feruloylquinic acid	POS	0.00011209	0.00011401	0.000132296	9.42019e-05	0.000109664	6.34617e-05	9.309e-05	0.00040978	0.000154814
Pyridine	POS	8.13964e-05	8.41234e-05	9.61534e-05	0.000106253	0.000107566	0.000139109	0.000167637	0.000166371	0.000169862
Leonurine	POS	1.21218e-05	9.42126e-06	1.05762e-05	1.26004e-05	1.10186e-05	1.53106e-05	1.39322e-05	1.27893e-05	1.36485e-05
Simmondsin	POS	3.33296e-06	3.40415e-06	3.71071e-06	3.286e-06	3.61458e-06	9.98787e-07	3.44367e-06	3.0421e-06	3.05632e-06
N'-Formylkynurenine	POS	0.000117067	0.000111222	9.27056e-05	0.000148321	0.000137079	0.00019862	0.000190382	0.000140808	0.000199657
beta-D-Glucosamine	POS	2.70803e-06	6.12718e-06	3.91424e-06	1.07211e-06	5.60896e-06	4.53586e-06	2.35762e-06	5.18489e-06	3.89649e-06
1-Aminocyclopropanecarboxylic acid	POS	0.00132363	0.0010486	0.000949096	0.00125476	0.000923885	0.00127481	0.000983199	0.00115871	0.000967004
8-iso-15-keto-PGE2	NEG	9.80869e-06	7.79585e-06	8.76879e-06	9.35099e-06	9.84362e-06	1.11305e-05	9.86269e-06	8.43463e-06	9.89554e-06
3-Methyl-2-oxovaleric acid	NEG	1.45476e-05	2.14114e-05	1.67446e-05	1.70928e-05	1.8849e-05	1.6013e-05	3.20976e-05	1.09784e-05	3.29993e-05
D-Maltose	POS	6.60675e-06	8.53193e-06	7.95849e-06	7.6177e-06	7.56635e-06	7.74693e-06	6.71009e-06	8.80427e-06	1.06618e-05
Kaempferol	NEG	2.06396e-05	2.0131e-05	1.879e-05	2.24317e-05	4.22115e-05	2.37072e-05	2.36464e-05	4.35749e-05	4.52729e-05
N-Methylnicotinium	POS	2.03653e-05	2.54608e-05	1.81168e-05	2.38121e-05	1.90704e-05	2.56613e-05	2.66311e-05	2.28961e-05	2.37744e-05
Isopropylmaleate	POS	3.7459e-05	4.21084e-05	3.94936e-05	4.1372e-05	4.13536e-05	4.09528e-05	4.66004e-05	4.60759e-05	4.59019e-05
2-Acetamido-2-deoxy-6-O-a-L-fucopyranosyl-D-glucose	POS	5.52247e-05	5.53997e-05	4.75964e-05	7.87983e-05	5.85412e-05	9.46325e-05	9.70874e-05	6.68993e-05	6.53939e-05
Isoquinoline	POS	1.50172e-05	1.36935e-05	1.47994e-05	1.30844e-05	1.28146e-05	1.31132e-05	1.10404e-05	1.11134e-05	1.20697e-05
Macrophorin B	POS	3.25873e-05	3.10018e-05	3.06531e-05	3.66616e-05	9.45513e-05	3.91183e-05	4.07155e-05	4.02152e-05	4.19748e-05
5-Hydroperoxyeicosatetraenoic acid	POS	0.00124423	0.00108321	0.00123888	0.00119323	0.00119546	0.00108984	0.00107531	0.00108611	0.00104774
Palmitic amide	POS	4.83768e-07	4.31204e-07	6.48847e-07	3.9614e-07	9.06303e-07	1.6388e-07	1.5854e-07	4.39481e-07	7.69707e-07
Gingerol	POS	3.00335e-05	2.86263e-05	2.68578e-05	2.17392e-05	2.44621e-05	2.59668e-05	1.52028e-05	1.72636e-05	1.73995e-05
LysoPE(14:1(9Z)/0:0)	POS	2.31774e-05	2.44897e-05	2.44047e-05	4.57115e-05	5.28901e-05	5.15822e-05	0.000105099	8.3309e-05	9.03263e-05
Epoxyanethole	POS	2.67214e-06	1.80935e-06	3.45329e-06	7.13219e-06	5.66892e-06	7.72289e-06	1.04869e-05	7.40977e-06	8.02819e-06
Alline	POS	2.97499e-06	2.85881e-06	2.85979e-06	2.87194e-06	2.86485e-06	3.45685e-06	2.92482e-06	2.5551e-06	2.64647e-06
10E,12Z-Octadecadienoic acid	NEG	6.42398e-05	5.17481e-05	5.34882e-05	6.34959e-05	6.48508e-05	6.30601e-05	4.53894e-05	6.5744e-05	7.05636e-05
Docosanamide	POS	5.54039e-05	5.19525e-05	5.12388e-05	7.36118e-05	6.72566e-05	6.95468e-05	8.77535e-05	8.20035e-05	8.52077e-05
Androsterone	POS	0.000201394	0.000184576	0.000196934	0.000207533	0.000201581	0.000216751	0.000204162	0.000191683	0.000195748
Lipoxin B4	NEG	2.89927e-05	2.9464e-05	2.91934e-05	2.897e-05	2.91016e-05	2.87031e-05	3.15209e-05	3.11607e-05	3.03433e-05
Pyrrolidonecarboxylic acid	NEG	7.01031e-06	6.32583e-06	6.92387e-06	9.14723e-06	5.3512e-06	6.86526e-06	1.44201e-05	1.02264e-05	6.29428e-06
Quinoline	POS	1.59948e-05	1.49936e-05	1.48694e-05	2.0968e-05	1.80401e-05	2.19854e-05	1.95641e-05	1.86759e-05	1.90296e-05
S-(2-Methylpropionyl)-dihydrolipoamide-E	POS	9.98122e-05	9.39642e-05	8.87493e-05	0.000132335	0.000123177	0.000136701	0.00013359	0.000132453	0.000121344
16(17)-EpDPE	POS	4.3392e-05	4.30106e-05	4.41568e-05	4.42606e-05	4.42658e-05	4.67689e-05	7.20652e-05	7.2949e-05	6.90721e-05
Citric acid	NEG	0.000757091	0.000878682	0.000737849	0.000552063	0.000553113	0.000769378	0.000830175	0.000738651	0.000845978
1,2-Dihydro-1,1,6-trimethylnaphthalene	POS	2.95491e-05	3.15853e-05	3.06198e-05	2.95786e-05	2.98539e-05	2.92261e-05	3.29345e-05	3.26404e-05	3.39595e-05
5-HEPE	POS	9.99727e-05	0.000122554	8.9745e-05	0.000114856	0.00010102	8.80598e-05	0.000117113	0.000112338	9.20987e-05
4-Hydroxy-1-(3-pyridinyl)-1-butanone	POS	2.37597e-05	2.42636e-05	2.27461e-05	9.10578e-06	9.34132e-06	9.13877e-06	1.11346e-05	9.73575e-06	1.1771e-05
Palmitoleoyl Ethanolamide	POS	6.90727e-05	6.68304e-05	6.56912e-05	6.84587e-05	6.76191e-05	7.28521e-05	7.02866e-05	6.53846e-05	6.87711e-05
5-KETE	POS	7.15394e-06	6.04927e-06	6.57951e-06	1.02613e-05	1.04395e-05	1.11286e-05	1.22646e-05	1.22797e-05	1.07109e-05
Nicotiflorin	NEG	6.00163e-06	6.10397e-06	5.20911e-06	8.50251e-06	7.15561e-06	9.17191e-06	7.70963e-06	7.47945e-06	6.65346e-06
Epidermin	POS	1.7874e-05	2.05898e-05	2.19154e-05	1.86844e-05	1.78426e-05	1.94803e-05	1.87269e-05	1.67196e-05	2.00775e-05
cis-3-Hexenyl 2-aminobenzoate	POS	1.39305e-05	1.48845e-05	1.3696e-05	1.26002e-05	1.29729e-05	1.28928e-05	1.32545e-05	1.39558e-05	1.3568e-05
Octadecanamide	POS	3.35204e-05	3.58231e-05	3.57659e-05	2.78792e-05	2.81257e-05	2.78379e-05	3.3145e-05	3.19973e-05	3.23044e-05
(1xi,3xi)-1,2,3,4-Tetrahydro-1-methyl-beta-carboline-3-carboxylic acid	POS	3.75122e-05	3.67605e-05	3.67574e-05	3.1966e-05	3.23747e-05	3.32462e-05	2.88991e-05	2.68941e-05	2.83027e-05
Caryophyllene alpha-oxide	POS	4.01919e-05	4.02972e-05	3.84342e-05	3.89236e-05	3.88639e-05	3.98206e-05	5.19309e-05	3.97927e-05	4.28651e-05
7-Hydroxy-6-methyl-8-ribityl lumazine	POS	7.55778e-05	7.35459e-05	6.99073e-05	6.96803e-05	7.04474e-05	7.05525e-05	6.26836e-05	6.09734e-05	6.24274e-05
Picrotoxinin	NEG	2.50912e-05	2.33865e-05	2.38219e-05	2.24276e-05	2.17491e-05	2.8659e-05	2.40607e-05	6.56861e-06	2.5333e-05
N,N-Dimethylguanosine	POS	1.56332e-05	1.31482e-05	1.35144e-05	1.47683e-05	1.51789e-05	1.42165e-05	2.15362e-05	2.05828e-05	1.37926e-05
o-Ethyltoluene	POS	2.04088e-05	3.52322e-05	2.83709e-05	2.43888e-05	1.98028e-05	1.86008e-05	2.60224e-05	1.97574e-05	3.39346e-05
1,2,10-Trihydroxydihydro-trans-linalyl oxide 7-O-beta-D-glucopyranoside	POS	0.000328343	0.000324056	0.000321701	0.000349974	0.000347414	0.00035253	0.000488782	0.000467182	0.000484255
6-O-Methylcodeine	POS	4.39383e-05	5.68932e-05	5.10083e-05	5.43615e-05	6.16425e-05	3.40478e-05	5.65451e-05	6.44667e-05	6.15404e-05
Methyl linoleate	POS	1.87085e-05	1.99456e-05	2.07888e-05	2.18329e-05	2.05878e-05	2.17592e-05	2.52324e-05	2.51842e-05	2.49249e-05
Pteroside Z	POS	1.76275e-05	2.24415e-05	1.76217e-05	2.03053e-05	1.64076e-05	2.37018e-05	2.41341e-05	2.20868e-05	2.40151e-05
Citroside A	POS	5.36309e-05	5.45181e-05	5.28376e-05	5.40056e-05	5.41449e-05	5.27829e-05	6.77017e-05	6.47234e-05	6.8022e-05
Paeonolide	NEG	0.000107735	0.000116702	0.000110249	0.000105201	0.000104574	9.89125e-05	0.000113732	0.000105354	0.000110488
4-Dodecylbenzenesulfonic Acid	NEG	7.43503e-05	4.17358e-05	3.87873e-05	2.07609e-05	9.50567e-05	1.11244e-05	1.67148e-05	2.57289e-05	2.45203e-05
9,10-epoxyoctadecanoic acid	NEG	3.62225e-05	2.49209e-05	2.22492e-05	2.26507e-05	2.12998e-05	2.34195e-05	2.66589e-05	2.55244e-05	2.53985e-05
12-HPETE	POS	8.61406e-05	8.90082e-05	8.51855e-05	4.05807e-05	4.34298e-05	3.19106e-05	2.6942e-05	3.09637e-05	3.07627e-05
Docosahexaenoic acid	POS	3.13173e-05	3.13572e-05	2.98693e-05	3.09978e-05	2.98491e-05	2.99267e-05	3.62185e-05	3.33911e-05	3.63381e-05
Alantolactone	POS	8.35227e-06	7.5547e-06	6.51399e-06	9.34432e-06	7.57472e-06	8.52491e-06	1.04273e-05	1.02877e-05	9.03649e-06
Prostaglandin F1a	NEG	3.53319e-05	3.49661e-05	3.39378e-05	1.38381e-05	1.18167e-05	1.36751e-05	9.86695e-06	1.01619e-05	7.88137e-06
1-deoxy-1-(N6-lysino)-D-fructose	NEG	1.8483e-05	1.92605e-05	1.69694e-05	1.80961e-05	1.8553e-05	1.93862e-05	1.8466e-05	1.80649e-05	1.91052e-05
Cholesterol sulfate	NEG	8.58074e-05	8.73011e-05	8.53413e-05	8.73698e-05	8.79924e-05	8.85396e-05	8.4514e-05	8.18134e-05	8.34407e-05
(alpha-D-mannosyl)7-beta-D-mannosyl-diacetylchitobiosyl-L-asparagine, isoform A (protein)	POS	0.000586286	0.000605608	0.000574022	0.000576705	0.000569997	0.00058486	0.000636052	0.000628434	0.000645253
Prostaglandin G2	POS	0.0110889	0.0106793	0.0100045	0.0118773	0.0119703	0.0139804	0.014228	0.012757	0.0125546
3-O-Caffeoyl-1-O-methylquinic acid	POS	2.93994e-05	2.88841e-05	2.89167e-05	4.1634e-05	4.2456e-05	3.88915e-05	5.87009e-05	5.53157e-05	5.63574e-05
z-Clausenamide	POS	6.20565e-05	5.82861e-05	0.000105689	3.469e-05	0.000108575	0.000113514	4.41761e-05	3.6072e-05	3.71286e-05
3,4-Dihydroxyhydrocinnamic acid	NEG	6.12654e-05	6.16874e-05	5.94769e-05	6.24635e-05	6.11997e-05	6.503e-05	6.22693e-05	5.72807e-05	5.99474e-05
alpha-Corocalene	POS	3.60407e-05	4.4842e-05	3.528e-05	3.90383e-05	3.41968e-05	3.60835e-05	3.42588e-05	3.43211e-05	3.86686e-05
Isoferulic acid	NEG	3.52159e-05	3.83634e-05	2.4258e-05	2.42938e-05	3.72683e-05	2.80253e-05	2.84379e-05	2.78991e-05	2.65183e-05
3-Buten-2-one 1-(2,3,6-trimethyl phenyl)	POS	9.12126e-06	6.66737e-06	7.06315e-06	8.80575e-06	7.54025e-06	1.0531e-05	1.0133e-05	5.86051e-06	1.41822e-05
Isohumbertiol	POS	1.16198e-05	1.1735e-05	1.10128e-05	7.01918e-06	7.09759e-06	7.04014e-06	4.22691e-06	4.47708e-06	4.15399e-06
5,6-DHET	POS	4.63488e-06	5.4103e-06	4.5086e-06	5.40571e-06	5.60254e-06	5.46143e-06	5.50275e-06	6.71074e-06	5.88516e-06
4-Methylhippuric acid	POS	0.000119736	6.68009e-05	7.09218e-05	0.000122442	5.99133e-05	5.80353e-05	7.07423e-05	6.40796e-05	7.50323e-05
p-Anisic acid	NEG	1.53227e-05	1.58553e-05	1.53428e-05	1.56706e-05	1.51076e-05	2.00749e-05	1.68622e-05	1.75714e-05	1.6394e-05
16(R)-HETE	POS	0.000183803	0.000168953	0.000173832	0.0001271	0.000132769	0.000134884	7.39192e-05	3.96414e-05	6.7842e-05
Pterosin K	POS	0.000135921	0.000112088	0.00012991	0.000143131	0.000119699	0.000101302	0.000116957	0.000105071	0.000102485
(-)-Farnesiferol C	POS	2.27967e-05	2.26012e-05	2.18078e-05	2.67264e-05	2.67491e-05	2.69017e-05	3.32886e-05	3.14554e-05	3.27336e-05
Palmitic acid	NEG	1.40105e-05	1.26142e-05	1.29897e-05	1.71167e-05	1.25156e-05	1.33083e-05	1.6042e-05	1.35963e-05	1.39735e-05
Prostaglandin E2	POS	0.000512778	0.000412413	0.00047901	0.000477507	0.000466724	0.000437404	0.000419451	0.000419411	0.000397578
Picrotin	NEG	6.50738e-05	5.74666e-05	6.551e-05	7.32275e-05	6.64694e-05	8.58848e-05	7.16352e-05	7.02463e-05	7.00911e-05
7-Ethyl-3,6-dihydro-1,4-dimethylazulene	POS	8.76216e-05	3.84146e-05	4.09727e-05	2.39907e-05	2.65765e-05	2.81411e-05	3.04287e-05	2.8235e-05	2.64134e-05
Glucosylisomaltol	POS	6.2443e-06	1.03974e-05	6.47398e-06	1.15213e-05	1.36514e-05	1.13358e-05	1.2868e-05	1.596e-05	1.43438e-05
1-O-Caffeoylglucose	POS	1.60268e-05	1.66674e-05	1.63612e-05	9.7984e-06	1.00145e-05	9.16967e-06	2.85302e-06	4.00445e-06	6.10268e-06
beta-Vatirenene	POS	2.07873e-07	3.73037e-07	2.03506e-07	1.02684e-06	5.36297e-07	1.0256e-06	2.22894e-06	1.54e-06	2.24294e-06
Piperidine	POS	1.65434e-05	1.65126e-05	1.49926e-05	1.80163e-05	1.81141e-05	2.21845e-05	2.12011e-05	2.09395e-05	2.1155e-05
N-Methyl-1H-indole-3-propanamide	POS	3.26817e-05	1.52152e-05	1.8003e-05	1.59773e-05	1.54318e-05	1.4431e-05	1.69359e-05	1.71353e-05	1.63807e-05
Bilobalide A	NEG	7.19147e-05	5.16496e-05	5.27874e-05	8.3888e-05	8.25303e-05	7.98425e-05	0.000102328	0.000102791	8.75598e-05
Momordenol	POS	5.60383e-05	5.46416e-05	5.55065e-05	4.70681e-05	4.81502e-05	4.58876e-05	4.4746e-05	4.32503e-05	4.50241e-05
2'-Deoxyguanosine 5'-monophosphate	NEG	2.52369e-05	3.28115e-05	3.65676e-05	2.90603e-05	2.78441e-05	3.47453e-05	3.36823e-05	4.86452e-05	5.04573e-05
3-O-p-Coumaroylquinic acid	NEG	3.32162e-05	3.67275e-05	0.000105884	0.000110743	0.000108767	3.93578e-05	0.000126626	4.39122e-05	0.000131806
4-(2,6,6-Trimethyl-1,3-cyclohexadien-1-yl)-2-butanone	POS	3.36888e-05	3.51213e-05	3.39753e-05	3.50648e-05	2.65579e-05	2.76378e-05	3.15378e-05	2.97641e-05	3.11581e-05
Methyldopa	POS	8.98878e-05	8.29392e-05	8.51546e-05	5.21609e-05	4.77795e-05	5.14694e-05	2.64751e-05	1.91885e-05	6.71501e-06
3,4-Dicaffeoyl-1,5-quinolactone	POS	8.42017e-06	8.84278e-06	8.96404e-06	9.50483e-06	8.13599e-06	8.40898e-06	8.8696e-06	7.79809e-06	8.68001e-06
(-)-Matairesinol	NEG	0.000397874	0.00037616	0.000387074	0.000421614	0.000413081	0.000440884	0.000455014	0.000429875	0.000457949
Dehydronuciferine	POS	1.46665e-05	1.37298e-05	1.42208e-05	1.8236e-05	1.40208e-05	1.91274e-05	1.3511e-05	1.40838e-05	1.18803e-05
Grossamide	POS	8.55766e-05	0.000109546	7.98149e-05	0.000107817	0.000110489	0.000111923	9.69617e-05	9.03385e-05	9.4461e-05
Isoalantolactone	POS	8.14631e-05	8.06367e-05	8.0728e-05	1.25963e-05	1.13371e-05	1.94089e-05	1.51349e-05	1.50166e-05	9.3192e-06
Abscisic alcohol 11-glucoside	POS	2.13628e-05	2.04249e-05	2.17835e-05	2.23857e-05	2.07815e-05	2.19116e-05	2.49955e-05	2.36577e-05	2.46272e-05
Prostaglandin E1	POS	6.79987e-05	7.03794e-05	6.6206e-05	6.37651e-05	6.43042e-05	6.68959e-05	6.506e-05	6.65137e-05	6.71557e-05
Mukoline	POS	0.000275445	0.000258377	0.000253578	0.000252072	0.000252464	0.000260591	0.000287925	0.000269129	0.000289061
5-Hydroxy-L-tryptophan	POS	0.000378845	0.000562053	0.000494376	0.00050469	0.00054706	0.000332376	0.000421806	0.00055986	0.000570309
D-Mannose	NEG	3.41068e-06	4.03248e-06	3.06601e-06	1.6156e-06	8.00491e-07	9.32223e-07	0	5.12886e-08	0
Procurcumenol	POS	1.4894e-05	1.69065e-05	4.37407e-05	3.43787e-05	3.63664e-05	2.7473e-05	3.68632e-05	3.13317e-05	8.69806e-06
1-Isothiocyanato-7-(methylthio)heptane	POS	6.41673e-06	6.05633e-06	6.37544e-06	7.16234e-06	6.79331e-06	9.06617e-07	7.949e-06	7.20318e-06	7.95397e-06
15-Keto-13,14-dihydroprostaglandin A2	NEG	6.43067e-06	6.30189e-06	6.39291e-06	5.98447e-06	5.91871e-06	6.58103e-06	9.50663e-06	5.98611e-06	6.23097e-06
2-Aminonaphthalene	POS	8.75449e-06	8.31222e-06	8.18529e-06	1.51861e-05	1.42086e-05	1.63693e-05	1.63878e-05	1.48645e-05	1.64834e-05
alpha-Ionone	POS	6.77928e-06	9.23081e-06	9.49098e-06	5.9315e-05	6.02815e-05	5.78503e-05	0.000218664	0.000215219	0.000214727
20-Carboxy-leukotriene B4	NEG	0.000366304	0.000363311	0.000356047	1.00492e-05	8.60491e-06	9.76491e-06	1.05035e-05	7.63095e-06	8.30397e-06
4-(2,6,6-Trimethylcyclohex-1-enyl)but-2-en-4-one	POS	7.87128e-06	7.20626e-06	7.50015e-06	8.80428e-06	8.3362e-06	9.20429e-06	9.08907e-06	8.65882e-06	9.54427e-06
Oleoyl glycine	POS	0	3.39118e-07	6.76054e-07	3.72763e-06	3.25045e-06	3.24817e-06	4.33348e-06	4.7469e-06	4.70194e-06
Etonogestrel	POS	7.96223e-05	6.93782e-05	7.75979e-05	0.000104537	0.000100026	0.00010484	0.000107108	0.000107068	0.000109107
8-Isoprostaglandin F2a	POS	3.09726e-06	2.05206e-06	2.86714e-06	2.84661e-06	7.10459e-06	3.00314e-06	3.26905e-06	4.31461e-06	3.16026e-06
Diphenylamine	POS	0.000467083	0.000449387	0.000437433	5.86919e-05	4.23203e-05	5.60635e-05	1.45145e-05	5.74415e-05	1.58687e-05
Calystegine A6	POS	3.06058e-05	2.93941e-05	3.12353e-05	2.72021e-05	2.69358e-05	2.94566e-05	2.35748e-05	2.29748e-05	2.36358e-05
8-HETE	NEG	2.87658e-06	7.75323e-06	5.74934e-06	6.0333e-06	8.96563e-06	3.11016e-08	7.45419e-06	1.04001e-05	7.96477e-06
Mycotoxin T 2	POS	0.000144738	0.000150693	0.000150251	1.45422e-05	1.30596e-05	2.38565e-05	2.13273e-05	2.14537e-05	1.41154e-05
Palmitoyl Serinol	POS	2.50092e-06	2.55189e-06	2.25889e-06	1.69882e-06	2.05764e-06	2.40077e-06	1.33423e-05	1.14688e-05	1.10603e-05
19(20)-EpDPE	POS	1.76691e-05	1.89333e-05	1.80395e-05	1.1746e-05	9.7308e-06	1.16618e-05	1.7137e-06	1.52104e-06	1.81928e-06
13,14-Dihydro PGF2a	POS	3.14608e-05	1.89736e-05	2.73605e-05	1.7906e-05	1.71588e-05	1.62751e-05	1.4635e-05	1.50903e-05	1.36576e-05
Nb-Palmitoyltryptamine	POS	0.000481776	0.000483006	0.000486087	0.000467814	0.000470593	0.000472278	0.000492068	0.00047707	0.000484454
(2S,4R)-4-(9H-Pyrido[3,4-b]indol-1-yl)-1,2,4-butanetriol	POS	0.000953553	0.00100157	0.000934043	0.000953631	0.000923019	0.000931807	0.000924742	0.000907381	0.000945264
1-Methyl-1,3-cyclohexadiene	POS	0.000157873	0.00011999	0.000150305	9.77406e-05	8.17511e-05	9.61192e-05	0.000106615	0.000101947	0.000101518
4,5-Dimethyloxazole	POS	1.64257e-05	1.51766e-05	1.65016e-05	1.55099e-05	1.45874e-05	2.01777e-05	1.53306e-05	1.59605e-05	1.50391e-05
N-Malonyltryptophan	POS	0.000359312	0.0003476	0.000433381	0.000387988	0.000372042	0.000506855	0.0004586	0.000368325	0.000444618
Isotrichodermin	POS	1.63169e-05	3.59905e-05	3.6177e-05	2.264e-05	4.14661e-05	2.16575e-05	4.78402e-05	4.30707e-05	4.47548e-05
2-(4-Methyl-5-thiazolyl)ethyl octanoate	POS	2.15042e-05	1.7912e-05	1.86145e-05	1.64675e-05	2.26405e-05	2.69412e-05	3.14033e-05	2.90911e-05	2.96324e-05
beta-Ionol	POS	1.66336e-05	1.57917e-05	1.59806e-05	1.77922e-05	1.86145e-05	1.84127e-05	6.60808e-06	8.06459e-06	5.94563e-06
Sciadonic acid	POS	0.000406616	0.000395869	0.000364531	0.000171168	0.000171925	0.000167142	6.30262e-05	8.23207e-05	6.57844e-05
6-trans-Leukotriene B4	NEG	6.15175e-05	5.0136e-05	5.95499e-05	4.7602e-05	5.77199e-05	4.86624e-05	5.30907e-05	5.16723e-05	5.35953e-05
Monoethylhexyl phthalic acid	POS	2.48958e-05	2.4771e-05	2.42959e-05	2.32255e-05	2.31931e-05	2.30984e-05	1.7647e-05	1.6127e-05	2.60279e-05
Cantharidin	NEG	8.47067e-05	7.88354e-05	8.64542e-05	9.78758e-05	9.44267e-05	0.000103555	0.000128669	0.000117153	0.000127235
2-Furancarboxaldehyde	POS	0.000213561	0.000290101	0.000209628	0.000262268	0.000201879	0.000213794	0.000209237	0.000193028	0.000207474
Humilixanthin	POS	1.67423e-05	1.65332e-05	1.56835e-05	1.81336e-05	1.77085e-05	2.01048e-05	1.86506e-05	1.82793e-05	1.9145e-05
1-Pyrroline	POS	3.18351e-05	3.07587e-05	3.06574e-05	2.94349e-05	3.02084e-05	3.06011e-05	3.10798e-05	3.00883e-05	3.19007e-05
Cytosine	POS	0.00426921	0.00412146	0.0037753	0.000928022	0.000865843	0.00094266	0.000271359	0.000466228	0.000320964
Gibberellin A123	POS	2.15186e-05	2.22995e-05	2.04076e-05	2.11403e-05	1.97518e-05	2.07681e-05	2.55828e-05	2.45439e-05	4.79953e-07
7-Methylxanthine	NEG	1.23353e-05	1.22576e-05	1.12006e-05	1.21246e-05	9.6123e-06	2.38246e-05	1.06574e-05	1.11869e-05	8.88373e-06
Mangiferdesmethylursanone	POS	0.000427742	0.000428816	0.00042285	0.000484179	0.000489154	0.000510387	0.000561116	0.000546505	0.000547816
Mukoenine A	POS	0.000193568	0.000206198	0.000203868	0.000203447	0.00019695	0.000194632	0.000223723	0.000213346	0.000217764
15-HPETE	NEG	4.41022e-05	4.49454e-05	4.39426e-05	4.28234e-05	4.21098e-05	4.47374e-05	4.60694e-05	4.575e-05	4.67145e-05
Traumatic acid	NEG	0.0025152	0.00263037	0.00260622	0.0024961	0.00298255	0.00247747	0.00262005	0.0025345	0.00267513
25-Hydroxyvitamin D2	POS	2.7551e-06	2.53232e-06	2.59542e-06	2.97471e-06	2.73604e-06	4.01691e-06	3.71453e-06	2.99418e-06	3.35546e-06
Pseudooxynicotine	POS	3.71233e-05	3.83743e-05	3.73387e-05	4.02971e-05	3.90614e-05	4.04991e-05	4.64948e-05	4.23163e-05	4.89573e-05
Saxitoxin	POS	3.03833e-05	1.5922e-05	1.65099e-05	2.2915e-05	1.95599e-05	2.60999e-05	2.26243e-05	2.67351e-05	1.98384e-05
p-Cresol sulfate	NEG	0.000731533	0.000762401	0.000756503	0.000479442	0.000485033	0.000474081	0.00024916	0.000244829	0.000249654
LysoPC(18:1(9Z))	POS	4.36613e-05	4.40138e-05	4.33135e-05	1.36979e-05	1.40307e-05	1.60538e-05	7.86944e-06	8.50356e-06	9.52341e-06
2-(3-Phenylpropyl)tetrahydrofuran	POS	4.48836e-05	4.85397e-05	4.72197e-05	4.21361e-05	4.20001e-05	4.19316e-05	4.44755e-05	4.4194e-05	4.7053e-05
PE(16:0/18:2(9Z,12Z))	NEG	2.04056e-05	2.00784e-05	1.99088e-05	1.92791e-05	1.86615e-05	2.03374e-05	2.06356e-05	1.85426e-05	2.05067e-05
Domoic acid	POS	0	0	0	6.75326e-05	7.90721e-05	5.84223e-05	0.000413321	0.000365815	0.000430367
2,3,5,6,8,8a-Hexahydro-2,5,5,8a-tetramethyl-7H-1-benzopyran-7-one	POS	1.60328e-05	1.65722e-05	1.64245e-05	2.4231e-05	2.56486e-05	9.06239e-05	5.30949e-05	5.47929e-05	5.49887e-05
Beryllium	POS	2.355e-05	1.35768e-05	2.26138e-05	2.01267e-05	1.95805e-05	2.13068e-05	1.34401e-05	1.37233e-05	1.38033e-05
7-Hydroxyaustrobailignan 5	POS	8.92465e-06	8.10043e-06	8.94951e-07	9.37295e-07	7.95515e-07	7.95511e-07	1.10137e-06	1.32198e-06	8.4143e-06
(Â±)-Anisoxide	POS	0.000165985	0.000170904	0.000160937	0.000166753	0.000170672	0.000157554	0.000172194	0.000172052	0.000173338
Isopetasoside	POS	0.000164652	0.000155857	0.000155634	0.000143684	0.000138741	0.000142657	0.000125972	0.000118613	0.000124557
Piperolactam D	POS	4.96056e-06	4.72043e-06	4.87235e-06	5.34988e-06	4.81244e-06	5.69077e-06	7.20877e-06	5.9196e-06	6.52104e-06
Alnustone	POS	6.28009e-06	1.40618e-05	1.08094e-05	4.85747e-06	2.50769e-05	5.35569e-06	4.41391e-06	1.67582e-05	1.35871e-05
(-)-trans-Pinocarveol	POS	6.50591e-05	7.15401e-05	6.52357e-05	6.96115e-05	6.8365e-05	6.9239e-05	7.55092e-05	7.44277e-05	7.23012e-05
2',4'-Dihydroxyacetophenone	NEG	5.01283e-06	4.96531e-06	4.77168e-06	8.43245e-06	6.1648e-06	4.94273e-06	1.17257e-05	1.3159e-05	1.16323e-05
3,4-Dicaffeoylquinic acid	NEG	1.16843e-05	1.03781e-05	1.01431e-05	6.28065e-06	6.18658e-06	5.93228e-06	5.60507e-06	5.01037e-06	5.38369e-06
Zanthodioline	POS	1.12366e-05	1.09911e-05	1.10828e-05	1.15608e-05	1.0874e-05	1.17159e-05	9.5271e-06	1.06635e-05	5.98814e-06
(13E)-11a-Hydroxy-9,15-dioxoprost-13-enoic acid	POS	6.85393e-05	6.87552e-05	6.76587e-05	7.00877e-05	6.97126e-05	6.70051e-05	7.30252e-05	7.26242e-05	7.36367e-05
1,3-Benzenediol	NEG	1.40968e-06	1.55277e-06	1.49311e-06	1.53412e-06	1.4214e-06	2.53289e-06	1.59438e-06	1.47304e-06	2.04621e-06
Cortisol	POS	4.67536e-06	6.17928e-06	4.55834e-06	5.85897e-06	5.70569e-06	5.91587e-06	6.35347e-06	6.2248e-06	4.7898e-06
N-Methyl-N-(2-phenylethenyl)-3-phenyl-2-oxiranecarboxamide	POS	0.000108562	0.000101428	0.000102382	0.000105617	0.000106319	0.000110124	0.000113769	0.000108302	0.000110823
Trifluoromethanesulfonic acid	POS	1.58471e-05	2.03858e-05	1.4562e-05	1.52318e-05	1.36318e-05	1.6846e-05	1.65903e-05	1.42311e-05	1.58583e-05
2',7-Dihydroxy-4'-methoxy-8-prenylflavan	POS	3.80069e-05	2.19419e-05	2.34779e-05	1.2377e-05	2.63411e-05	3.81226e-05	3.53439e-05	2.83113e-05	2.94365e-05
Linamarin	POS	0.000111783	9.82969e-05	0.0001052	0.000116159	0.000116101	0.000165077	0.000144903	0.000126639	0.000129577
2-Hydroxy-3-methylbutyric acid	NEG	1.81641e-05	1.88815e-05	1.85014e-05	1.38039e-05	1.33078e-05	1.33661e-05	1.01232e-05	9.88775e-06	9.71189e-06
8-iso-PGA1	POS	2.40783e-05	5.12225e-05	6.2588e-05	4.87762e-05	5.23297e-05	3.96325e-05	5.05401e-05	5.76502e-05	5.47052e-05
Perillyl acetate	POS	7.59588e-07	2.42662e-06	9.8852e-07	2.77082e-06	3.15301e-06	7.85682e-07	3.60731e-06	1.98309e-06	4.36946e-06
Monooleoylglycerol	POS	1.54131e-05	1.52743e-05	1.5023e-05	2.17615e-05	2.07292e-05	2.23834e-05	2.80864e-05	5.46028e-06	2.36762e-05
Taccagenin	POS	0.000177659	0.000663198	0.000636652	0.000603724	0.000594097	0.000617018	0.000650992	8.97582e-05	0.000625531
Pentanenitrile	POS	7.32245e-06	7.46962e-06	7.34168e-06	6.01677e-06	6.30476e-06	6.57876e-06	4.27984e-06	4.43723e-06	4.18584e-06
1H-Indole-3-carboxaldehyde	NEG	2.00342e-06	3.04354e-06	3.78783e-06	2.38724e-06	3.18346e-06	2.37718e-06	2.63038e-06	3.6547e-06	3.20582e-06
Beta-D-Glucose 6-phosphate	POS	2.13094e-05	2.0617e-05	1.95016e-05	1.97216e-05	1.92209e-05	1.94522e-05	2.10091e-05	2.02945e-05	2.08704e-05
7,8-Dehydro-3,4-dihydro-beta-ionol	POS	3.79972e-06	4.59907e-06	2.52951e-06	3.26758e-06	3.47779e-06	4.34495e-06	2.23307e-06	2.76176e-06	2.75476e-06
Phenylbutyrylglutamine	POS	3.03674e-05	2.94816e-05	2.90348e-05	0.000120639	0.000110287	0.000111935	0.00011777	0.00010932	0.000112563
(3'alpha,5'alpha,9'xi,10'beta)-O-(3-Hydroxy-7-drimen-11-yl)umbelliferone	POS	0.000256428	0.000250126	0.000248965	0.000251193	0.00024407	0.000227049	0.000270069	0.000247755	0.000259146
1-Palmitoylglycerophosphoinositol	POS	2.79198e-05	2.04486e-05	1.82741e-05	2.74289e-05	2.71496e-05	2.03757e-05	2.48327e-05	2.73827e-05	2.63662e-05
Hexamethylquercetagetin	NEG	1.55412e-05	1.13007e-05	1.62281e-05	1.27681e-05	1.62528e-05	7.77699e-06	1.0632e-05	1.31991e-05	1.43254e-05
Zedoarondiol	POS	1.2855e-05	1.79118e-05	1.69398e-05	1.71144e-05	1.43748e-05	1.71961e-05	1.98826e-05	1.84574e-05	2.11277e-05
NNAL-N-glucuronide	POS	1.55406e-06	1.18254e-06	1.81306e-06	5.80741e-06	6.34929e-06	6.14954e-06	1.11285e-05	1.02124e-05	1.10371e-05
cis-Zeatin 9-glucoside	POS	3.16342e-05	2.83023e-05	3.45569e-05	2.08826e-05	3.06569e-05	5.57241e-05	2.34165e-05	1.96902e-05	2.05101e-05
Trehalose	NEG	1.45616e-05	1.49353e-05	1.51012e-05	1.67257e-05	1.59433e-05	1.63754e-05	1.82333e-05	1.79386e-05	1.94907e-05
Eicosapentaenoyl Ethanolamide	POS	2.15778e-05	2.03446e-05	2.07387e-05	2.7762e-05	2.64727e-05	2.78805e-05	4.84874e-05	4.42822e-05	4.74976e-05
Melleolide K	POS	2.93703e-05	2.31286e-05	2.8423e-05	2.90574e-05	2.6554e-05	2.97291e-05	2.63478e-05	2.92893e-05	2.66691e-05
2-(14,15-Epoxyeicosatrienoyl) Glycerol	POS	6.18059e-07	7.14235e-07	3.79464e-07	4.30764e-07	8.4982e-07	6.15068e-07	2.45102e-07	4.77726e-07	1.17298e-06
9-cis-Retinoic acid	POS	4.16485e-05	4.58649e-05	4.80686e-05	4.54861e-05	4.4991e-05	4.45821e-05	5.30072e-05	4.79302e-05	5.04039e-05
Phytyl diphosphate	POS	4.55438e-05	4.57676e-05	4.62935e-05	5.49219e-05	6.40919e-05	5.3603e-05	8.87845e-05	7.63649e-05	7.76024e-05
Dihydro-3-(1-octenyl)-2,5-furandione	POS	0.000193075	0.000182687	0.000178227	0.000225456	0.000221454	0.000232066	0.000244637	0.000218824	0.000232152
Dihydro-alpha-ionone	POS	1.43829e-05	1.41263e-05	1.3923e-05	1.37869e-05	1.42029e-05	1.3675e-05	1.52783e-05	1.44849e-05	1.54022e-05
5a-Androstan-3b-ol	POS	4.64901e-06	4.32681e-06	4.74582e-06	4.81371e-06	4.3279e-06	4.68247e-06	4.91945e-06	5.07403e-06	4.56304e-06
(9xi,10xi,12xi)-9,10-Dihydroxy-12-octadecenoic acid	NEG	2.2244e-05	2.25586e-05	2.1289e-05	2.19819e-05	2.09586e-05	2.14418e-05	2.54889e-05	2.3606e-05	2.58764e-05
alpha-Irone	POS	7.60019e-05	8.02266e-05	8.28036e-05	7.46362e-05	5.73494e-05	7.05909e-05	8.46248e-05	7.8748e-05	6.99597e-05
3-Methylbutyl 2-furanbutanoate	POS	0.000398197	0.000446666	0.000424307	0.00077201	0.000788998	0.000703091	0.00102713	0.0010753	0.00111178
Nicotine glucuronide	POS	1.12195e-06	1.14125e-06	1.6656e-06	1.00686e-06	1.27511e-06	1.59409e-06	6.34747e-07	1.13029e-06	1.18533e-06
6-(alpha-D-Glucosaminyl)-1D-myo-inositol	POS	1.26332e-05	1.21216e-05	1.15145e-05	1.1405e-05	1.16236e-05	1.19955e-05	1.29881e-05	1.21354e-05	1.25218e-05
13-cis-Retinal	POS	0.000120375	0.000116304	0.00011922	0.000110343	0.000107661	0.000110096	0.000128197	0.000119863	0.000135244
Dihydrobiopterin	POS	1.01191e-05	9.47216e-06	1.01837e-05	8.93285e-06	9.23843e-06	8.83485e-06	8.27736e-06	7.94899e-06	7.63343e-06
beta-Santalal	POS	9.44669e-06	9.85025e-06	9.39468e-06	1.16838e-05	1.09856e-05	1.22845e-05	1.44569e-05	1.45123e-05	1.43443e-05
2-Butyl-1H-benzimidazole	POS	0.000108478	0.000116545	0.000107219	0.000118416	0.000102483	0.000109463	0.00011039	0.000105426	0.000121937
Ribonolactone	POS	9.51316e-07	7.31223e-07	9.50933e-07	6.12426e-07	7.1852e-07	7.2121e-07	8.06696e-07	6.96741e-07	6.39623e-07
Glutathione	NEG	1.77767e-05	2.18496e-05	1.82021e-05	1.91291e-05	1.85503e-05	1.92378e-05	2.16881e-05	2.17134e-05	2.74212e-05
Fumitremorgin C	POS	4.11315e-05	4.27025e-05	4.0516e-05	3.88019e-05	3.83968e-05	3.98014e-05	4.17946e-05	4.06817e-05	4.00932e-05
Dihydrotestosterone	POS	1.3103e-05	1.2929e-05	1.24069e-05	3.1971e-05	3.90248e-05	3.04143e-05	2.13377e-05	2.03568e-05	2.31025e-05
(3S,7E,9S)-9-Hydroxy-4,7-megastigmadien-3-one 9-glucoside	POS	5.80212e-05	6.92374e-05	5.6247e-05	5.67405e-05	5.48432e-05	5.76292e-05	6.88514e-05	5.73188e-05	5.89211e-05
(+)-2,3-Dihydro-3-methyl-1H-pyrrole	POS	0.000200466	0.00019983	0.000198733	0.000206162	0.000201893	0.000208711	0.000226057	0.000214051	0.000223841
Methyl 2-furoate	POS	2.4206e-05	1.31944e-05	2.34651e-05	2.45924e-05	2.40988e-05	2.46916e-05	2.43354e-05	1.42604e-05	2.50444e-05
Bisabolene oxide	POS	0.000142493	0.000169525	0.000131756	0.000168326	0.000172445	0.000183098	0.000203059	0.000183268	0.000210326
5-Methoxyindoleacetate	NEG	1.56926e-05	1.74801e-05	1.61052e-05	1.28994e-05	1.34934e-05	1.10402e-05	1.2704e-05	1.12557e-05	1.1253e-05
CE(5:0)	POS	9.78867e-06	1.11473e-05	1.04911e-05	1.17457e-05	1.10393e-05	1.01226e-05	1.08725e-05	1.09803e-05	1.10551e-05
Dihydrojasmone	POS	0.00252088	0.00245223	0.00238423	0.00248213	0.00237429	0.00252415	0.00250104	0.00242572	0.00243752
PA(18:3(9Z,12Z,15Z)/20:5(5Z,8Z,11Z,14Z,17Z))	POS	4.67847e-05	4.77866e-05	0.000681113	0.000705032	0.000713367	0.000722224	4.86762e-05	0.000700629	0.00070022
(R)-Salsolinol	POS	3.82987e-06	2.95933e-06	3.57062e-06	2.84967e-06	2.29206e-06	2.84795e-06	2.6433e-06	2.58185e-06	2.72639e-06
Rosmarinic acid	NEG	0.000179026	0.000240328	0.000171512	0.000235149	0.000171532	0.000181813	0.00017675	4.79465e-05	4.89989e-05
Osmaronin	POS	2.64001e-05	2.79499e-05	2.74306e-05	2.4067e-05	2.54229e-05	2.4524e-05	2.76713e-05	2.59273e-05	2.76722e-05
Uvaol	POS	3.99488e-05	4.14853e-05	4.07224e-05	4.60821e-05	4.36472e-05	3.84083e-05	5.27096e-05	5.02688e-05	4.31676e-05
N-Acetyl-L-tyrosine	POS	3.52148e-05	2.84552e-05	2.8453e-05	4.82893e-05	4.84793e-05	5.07071e-05	4.41406e-05	4.08938e-05	4.44387e-05
p-Cresol	POS	1.81206e-05	1.54166e-05	1.50411e-05	1.33313e-05	1.25503e-05	1.26563e-05	1.18758e-05	1.11808e-05	1.11814e-05
(Z)-2,4-Dihydroxy-6-(8-pentadecenyl)benzoic acid	POS	4.85254e-06	5.52391e-06	5.01182e-06	4.66256e-06	5.52253e-06	5.11878e-06	5.46164e-06	5.22232e-06	5.90749e-06
5-Acetyl-2,4-dimethyloxazole	POS	4.05901e-05	8.36673e-06	4.03008e-05	4.05156e-05	2.73537e-05	4.2163e-05	3.51244e-05	2.20329e-05	2.19884e-05
Fenchyl acetate	POS	1.34162e-06	1.76479e-06	1.07554e-06	1.42076e-06	1.12473e-06	1.05641e-06	1.0657e-06	1.63279e-06	3.07978e-07
Methylgingerol	NEG	3.17599e-05	3.19857e-05	3.36538e-05	2.79294e-05	2.90244e-05	2.91688e-05	3.46648e-05	3.28547e-05	3.16711e-05
Macrophorin A	POS	2.77865e-05	2.65418e-05	3.07149e-05	3.10804e-05	3.09326e-05	3.3332e-05	3.43046e-05	3.29919e-05	3.45518e-05
Nb-Methyltetrahydroharmol	POS	8.33413e-06	7.78e-06	6.90565e-06	9.773e-06	1.17595e-05	1.21037e-05	7.40593e-06	8.89271e-06	1.05528e-05
Prehumulone	POS	9.79653e-06	1.19948e-05	1.20314e-05	1.02166e-05	1.20315e-05	1.19773e-05	2.32033e-05	1.9946e-05	1.61999e-05
Cordycepin	POS	1.36658e-06	1.08681e-06	1.50995e-06	2.73111e-06	7.42559e-06	7.04178e-06	2.16546e-05	2.49528e-05	2.27922e-05
5-Hydroxymethyl-2-furancarboxaldehyde	POS	5.07593e-06	6.81435e-06	5.79959e-06	6.30088e-06	6.49925e-06	6.66111e-06	7.04688e-06	4.84301e-06	5.84625e-06
Petroselinic acid	NEG	2.08323e-05	6.10265e-06	1.70383e-06	2.61524e-05	3.57775e-05	2.1586e-05	2.68538e-05	3.93419e-05	2.44264e-05
PS(18:2(9Z,12Z)/22:6(4Z,7Z,10Z,13Z,16Z,19Z))	POS	1.39303e-05	1.41211e-05	9.05318e-06	1.23616e-05	1.21762e-05	9.97803e-06	1.14944e-05	1.27314e-05	1.16649e-05
N-trans-Feruloyl-4-O-methyldopamine	POS	4.6873e-06	6.50078e-06	6.449e-06	4.96351e-06	6.30522e-06	6.73812e-06	6.95157e-06	6.82243e-06	7.06688e-06
3,4-Dihydro-6-methoxy-3,7-dimethyl-1H-2-benzopyran-8-ol	POS	0.00327496	0.00328244	0.0032061	0.00368954	0.00356215	0.0035938	0.00463628	0.00440917	0.00465476
Chavicol	POS	1.03995e-05	1.01698e-05	1.6099e-05	8.75401e-06	9.10362e-06	1.06374e-05	1.38709e-06	9.52451e-06	1.0314e-05
Dihydrolipoate	NEG	0.000151789	6.46977e-05	8.02043e-05	2.16225e-05	2.50755e-05	1.93326e-05	2.27959e-05	2.76064e-05	2.70307e-05
4-(4-Methyl-3-pentenyl)-3-cyclohexene-1-carboxaldehyde	POS	2.7892e-06	6.57486e-06	2.83867e-05	3.07423e-05	2.70854e-05	1.2294e-05	1.41079e-05	4.96821e-05	3.40919e-05
3-Hydroxyflavone	NEG	0.00010935	0.000104945	0.000105895	0.000116462	0.00011627	0.000114506	0.000126512	0.00011531	0.000122045
Sorgoleone 358	POS	5.98684e-05	7.49575e-05	6.93018e-05	0.000103961	0.000451342	0.000148005	0.000114734	8.00296e-05	7.76479e-05
(R)-(E)-4,7-Megastigmadien-9-one	POS	1.01503e-05	1.05648e-05	1.03171e-05	7.80134e-06	7.13054e-06	7.46226e-06	5.45184e-06	5.98732e-06	5.82451e-06
(5alpha,8beta,9beta)-5,9-Epoxy-3,6-megastigmadien-8-ol	POS	0.000298833	0.000315796	0.000297527	0.000303255	0.000300555	0.000294161	0.000262857	0.000249687	0.000260769
gamma-Eudesmol rhamnoside	POS	0.00107368	0.00103822	0.00355134	0.0042315	0.00390714	0.00149747	0.00108288	0.00402982	0.00129891
7-Ketodeoxycholic acid	POS	1.77736e-06	3.95155e-06	1.44076e-06	1.9699e-06	3.69876e-06	3.0704e-06	2.75481e-06	1.81412e-06	3.89388e-06
Lauroyl diethanolamide	POS	1.3946e-05	1.47108e-05	1.82937e-05	1.76966e-05	1.82151e-05	1.78086e-05	2.41673e-05	1.54273e-05	1.87655e-05
Epiandrosterone	POS	2.30858e-06	1.2657e-06	1.32994e-06	8.68842e-06	1.18155e-05	1.03736e-05	3.81341e-05	3.45552e-05	3.26149e-05
Galactinol	NEG	8.83881e-06	5.95796e-06	4.90465e-06	9.84809e-06	5.42782e-06	8.68321e-06	9.64343e-06	6.98036e-06	6.34255e-06
4-Methoxybenzyl O-(2-sulfoglucoside)	POS	0.000170471	0.000160491	0.00015708	0.000175054	0.000172597	0.000151585	0.000179314	0.000178499	0.0001991
Myricetin 3-neohesperidoside	NEG	4.78267e-05	4.92438e-05	4.75677e-05	5.93042e-05	5.79266e-05	6.04221e-05	5.53722e-05	5.32013e-05	5.61067e-05
beta-Sinensal	POS	1.15379e-05	9.63416e-06	1.10919e-05	1.42072e-05	1.23675e-05	1.54256e-05	1.76967e-05	1.54037e-05	1.78994e-05
Corchorifatty acid A	POS	0.000106301	0.000108096	0.000104823	0.000109782	0.000105625	0.00010789	0.000116423	0.000110129	0.000115388
Hypogeic acid	NEG	5.2022e-05	5.304e-05	5.28512e-05	6.01784e-05	5.8204e-05	6.0451e-05	6.44642e-05	6.27157e-05	6.27153e-05
Jasmonic acid	NEG	0.000191125	0.000214359	0.000202482	0.000195163	0.000193945	0.000195565	0.000219145	0.000212038	0.00021691
Nb-Acetyl-Nb-methyltryptamine	POS	1.12624e-05	1.34549e-05	1.22024e-05	1.39256e-05	1.44085e-05	2.1413e-06	1.93134e-05	2.0343e-05	1.90386e-05
1,2,3,4,Tetrahydro-1,5,7-trimethylnapthalene	POS	8.13836e-06	8.54599e-06	7.58578e-06	7.62814e-06	9.1377e-06	7.40832e-06	8.9165e-06	8.09923e-06	8.49017e-06
6-O-Acetylaustroinulin	POS	3.27036e-05	3.85215e-05	3.58022e-05	3.34419e-05	3.22169e-05	3.11895e-05	3.67206e-05	3.54231e-05	3.50911e-05
3-Furanmethanol glucoside	POS	1.51537e-05	1.76503e-05	1.6522e-05	1.73818e-05	1.86987e-05	1.59197e-05	1.97766e-05	1.51994e-05	1.70176e-05
Androstenol	POS	0.000140436	0.000137632	0.00013575	0.000133632	0.000132252	0.000138542	0.00014549	0.000137794	0.00014264
beta-Spathulene	POS	6.30659e-05	4.78444e-05	6.28411e-05	5.08541e-05	4.8519e-05	5.45459e-05	5.48741e-05	5.07694e-05	5.41147e-05
Leukotriene B5	NEG	4.47611e-06	6.35227e-06	6.05656e-06	7.56392e-06	4.22338e-06	8.32522e-06	7.65828e-06	6.1838e-06	7.2211e-06
2-Methyl-1,3-cyclohexadiene	POS	7.40527e-06	1.02516e-05	7.90991e-06	8.80254e-06	8.25291e-06	3.85178e-06	3.91785e-06	3.32978e-06	8.17567e-06
PA(8:0/8:0)	POS	2.86449e-06	3.14977e-06	3.50452e-06	3.98318e-06	3.68385e-06	4.047e-06	4.48236e-06	4.09564e-06	5.47251e-06
Etiocholanolone	POS	3.6943e-05	4.00024e-05	3.85939e-05	2.25318e-05	2.46077e-05	2.15965e-05	4.19572e-05	2.45034e-05	4.34925e-05
6-Chloro-N-(1-methylethyl)-1,3,5-triazine-2,4-diamine	POS	4.73328e-05	4.63327e-05	4.58272e-05	7.72187e-05	5.25522e-05	8.39742e-05	6.20475e-05	6.71093e-05	6.04883e-05
Blumenol C glucoside	POS	0.000185432	0.000194236	0.000383081	0.000185985	0.000363984	0.000370941	0.000217117	0.000206859	0.000209388
9-Hydroxy-7-megastigmen-3-one glucoside	POS	1.25813e-05	1.28672e-05	1.27662e-05	1.10513e-05	1.01917e-05	1.08811e-05	1.3079e-05	1.3291e-05	1.36335e-05
(ent-2alpha,3beta,15beta,16beta)-15,16-Epoxy-2,3-kauranediol	POS	2.4774e-05	2.28689e-05	2.33773e-05	2.90178e-05	2.81073e-05	3.02646e-05	3.08169e-05	2.9166e-05	2.83476e-05
Glutaric acid	NEG	3.16278e-05	3.56398e-05	3.05512e-05	1.42501e-05	1.13725e-05	1.44094e-05	1.08483e-05	1.08034e-05	1.14548e-05
Flazine	POS	4.96395e-05	4.40709e-05	4.40308e-05	5.29294e-05	4.43264e-05	4.5861e-05	5.34728e-05	5.23763e-05	5.77076e-05
Mesylate	NEG	1.75318e-05	1.74899e-05	1.71763e-05	1.66938e-05	2.32249e-05	1.70522e-05	1.9899e-05	2.51924e-05	1.76488e-05
[8]-Gingerol	POS	6.03623e-06	5.41684e-06	5.73574e-06	5.88631e-06	5.46925e-06	7.81292e-06	5.32817e-06	5.10948e-06	5.43731e-06
15-KETE	POS	3.45446e-05	3.22573e-05	3.14714e-05	2.88878e-05	2.56762e-05	3.49142e-05	3.23072e-05	3.09472e-05	3.42664e-05
Isovalerylsarcosine	POS	5.78984e-05	6.18048e-05	5.82967e-05	5.57939e-05	5.40403e-05	5.73375e-05	7.94678e-05	5.73672e-05	6.26509e-05
Theaspirane	POS	4.04475e-07	7.45867e-07	4.22084e-07	6.73419e-07	4.31576e-07	3.07689e-07	6.37097e-07	6.40213e-07	4.74469e-07
5,7-dihydroxy-2-(4-hydroxy-3,5-dimethoxyphenyl)-4H-chromen-4-one	POS	9.17625e-05	9.80899e-05	9.37549e-05	9.22983e-05	9.44659e-05	9.73344e-05	0.000100554	9.76977e-05	9.97106e-05
1,3,5-Trihydroxybenzene	POS	2.983e-05	2.87469e-05	2.87585e-05	2.67649e-05	2.55688e-05	2.64348e-05	2.42942e-05	2.09758e-05	2.36182e-05
2-Aminoheptanedioic acid	POS	1.56048e-05	1.65497e-05	1.81142e-05	1.05656e-05	1.57113e-05	1.6289e-05	1.10935e-05	1.14072e-05	9.61507e-06
CPA(18:0/0:0)	POS	8.41156e-05	6.25657e-05	8.01007e-05	7.26985e-05	0.000101277	7.44602e-05	6.28673e-05	7.57085e-05	8.66042e-05
(E)-2-(2-Octenyl)cyclopentanone	POS	1.62501e-05	2.00554e-05	1.52851e-05	4.24162e-05	4.42047e-05	3.66932e-05	1.46687e-05	1.52753e-05	1.54931e-05
Linoelaidic acid	NEG	1.84273e-06	1.70175e-06	2.23022e-06	3.8291e-07	2.48452e-07	2.0062e-07	3.47066e-07	2.32322e-07	4.78702e-07
Ribothymidine	NEG	2.72833e-06	2.90414e-06	2.48036e-06	7.58533e-06	7.39202e-06	7.51689e-06	2.24344e-05	2.11744e-05	2.25316e-05
5-Isopropyl-2-methylphenol	NEG	2.40314e-06	2.24127e-06	1.9276e-06	1.27665e-06	1.58778e-06	1.62903e-06	1.14424e-06	1.03844e-06	1.73297e-06
13,14-Dihydro-15-keto-PGD2	NEG	6.89824e-05	7.35202e-05	7.26554e-05	7.13203e-05	6.96803e-05	7.29445e-05	7.594e-05	7.24656e-05	7.51669e-05
(Z)-3-Methyl-2-(2-pentenyl)-2-cyclopenten-1-one	POS	3.34214e-05	3.29404e-05	3.60604e-05	2.23217e-05	2.49593e-05	2.2027e-05	2.47026e-05	2.29635e-05	2.39695e-05
3-Methylglutarylcarnitine	POS	4.33929e-06	4.09107e-06	3.88088e-06	3.5644e-06	3.63854e-06	3.39021e-06	3.37778e-06	2.95644e-06	3.5127e-06
alpha-Bergamotene	POS	5.36686e-06	5.40335e-06	4.83128e-06	3.66869e-06	4.44394e-06	3.57464e-06	6.57477e-06	4.57873e-06	6.28157e-06
beta-Santalic acid	POS	2.4523e-07	3.51953e-07	3.04449e-07	3.82135e-07	2.26602e-07	1.40847e-07	3.56656e-07	4.44055e-07	4.28732e-07
Prostaglandin J2	POS	0.000681999	0.000704434	0.000666249	0.000667768	0.00066342	0.000676414	0.000752853	0.000734255	0.000754792
cis-5-Tetradecenoylcarnitine	POS	2.05071e-05	1.98593e-05	2.05e-05	3.2608e-05	3.18183e-05	3.22467e-05	2.33191e-05	2.35637e-05	2.48231e-05
Myosmine	POS	2.7742e-05	2.45787e-05	2.16702e-05	7.37681e-06	5.30651e-06	7.24055e-06	7.16648e-06	6.77403e-06	6.32617e-06
Ecgonine	POS	2.72117e-05	2.54394e-05	2.48689e-05	2.75794e-05	2.61123e-05	2.57912e-05	2.79199e-05	2.71399e-05	2.72743e-05
Dihydroroseoside	POS	2.00286e-07	3.38202e-07	2.31905e-07	3.83335e-07	5.4941e-07	1.52713e-07	5.1046e-07	6.50937e-07	5.58407e-07
Icariside B8	POS	2.08199e-05	2.10551e-05	1.96638e-05	2.71898e-05	2.55707e-05	2.71826e-05	2.58257e-05	2.48215e-05	2.34041e-05
Neuroprotectin D1	POS	1.35164e-06	1.27053e-06	1.57294e-06	1.2135e-06	1.4039e-06	1.16862e-06	1.37848e-06	1.25344e-06	1.45538e-06
2,2,6,7-Tetramethylbicyclo[4.3.0]nona-1(9),4-dien-8-one	POS	3.816e-05	4.87929e-05	3.77606e-05	6.61256e-06	7.63889e-06	7.86915e-06	5.49949e-06	6.60293e-06	5.94198e-06
Limonene aldehyde	POS	1.36811e-05	1.38826e-05	1.32765e-05	1.33672e-05	1.35414e-05	1.34249e-05	1.7365e-05	1.44266e-05	1.44712e-05
Triethylamine	POS	1.533e-05	1.92531e-05	1.71854e-05	2.49255e-05	2.50591e-05	2.21325e-05	3.74628e-05	3.72584e-05	3.92881e-05
Vitamin A	POS	1.18161e-05	1.39399e-05	1.37001e-05	1.354e-05	1.54081e-05	1.24466e-05	1.40966e-05	1.42976e-05	1.49063e-05
Prostaglandin D1	NEG	6.08378e-05	6.27976e-05	5.99981e-05	5.12918e-05	4.90277e-05	5.27488e-05	4.35268e-05	3.67884e-05	4.2336e-05
Indoleacetic acid	NEG	1.47949e-05	2.17679e-05	1.42856e-05	4.77874e-05	3.37491e-05	4.79555e-05	2.08819e-05	3.76881e-05	9.75206e-05
Artesunate	NEG	6.12198e-07	5.32965e-07	5.1172e-07	5.16397e-07	5.02979e-07	7.17383e-07	5.57232e-07	1.19282e-06	7.84026e-07
Phytanic acid	NEG	1.37302e-05	1.40774e-05	1.40879e-05	1.23048e-05	1.15351e-05	1.09902e-05	1.03364e-05	1.016e-05	1.02543e-05
13-Nor-6-eremophilene-8,11-dione	POS	8.42291e-05	7.74315e-05	7.95949e-05	7.58945e-05	7.59783e-05	7.71755e-05	7.46169e-05	6.96736e-05	7.52361e-05
Escitalopram	POS	0	8.51623e-06	0	1.13936e-05	6.937e-06	1.1625e-05	2.45928e-05	2.27325e-05	2.41916e-05
Thiacremonone	POS	1.08988e-05	4.20428e-06	6.15235e-06	7.55843e-06	3.20024e-06	1.00673e-05	4.38779e-06	3.26972e-06	5.73652e-06
Ethyl hexadecanoate	NEG	0.00011486	0.000170113	0.000138039	0.000172846	0.000163609	0.000173302	0.000118389	0.000170383	0.000189581
Glandulone A	POS	6.26024e-05	6.56597e-05	6.07493e-05	6.4975e-05	6.49782e-05	6.52623e-05	7.97122e-05	7.77447e-05	8.15748e-05
Dehydroanonaine	POS	9.98264e-05	0.000101711	9.90106e-05	0.000224512	9.30239e-05	9.15087e-05	9.18735e-05	7.84324e-05	7.88174e-05
Distichonic acid A	POS	9.11571e-05	9.4126e-05	9.18405e-05	9.45755e-05	9.43799e-05	9.4846e-05	0.000108106	0.000106121	0.000107309
Ergosterol	POS	9.75602e-05	8.42808e-05	8.97073e-05	9.1354e-05	7.52663e-05	5.7921e-05	5.47847e-05	6.20214e-05	5.9664e-05
Epicatechin	NEG	1.09101e-05	1.01771e-05	2.73582e-05	1.00604e-05	9.72715e-06	7.07624e-06	8.34673e-06	8.09518e-06	8.29336e-06
2,3-Dinor-6-keto-prostaglandin F1 a	POS	9.74126e-06	8.83022e-06	1.01463e-05	1.90468e-05	1.24022e-05	1.18293e-05	2.16903e-05	2.17537e-05	2.24997e-05
Tiglylglycine	POS	5.0278e-05	5.09697e-05	5.05777e-05	4.91317e-05	4.81678e-05	5.03191e-05	4.96513e-05	4.65562e-05	4.73098e-05
8alpha-3-Copaen-8-ol	POS	0.000324435	0.000453135	0.000323103	0.000351217	0.000350269	0.000352606	0.000386271	0.000366387	0.00038237
Dictyoquinazol B	POS	2.46093e-06	2.09715e-06	2.15969e-06	7.89414e-07	9.07547e-07	9.54769e-07	1.0046e-06	8.47802e-07	9.90432e-07
Isopropyl formate	POS	1.70064e-05	1.43334e-05	1.28097e-05	1.54235e-05	1.45303e-05	1.65918e-05	1.70514e-05	1.68862e-05	1.69992e-05
11,12-EpETrE	POS	2.0812e-05	2.12492e-05	2.04351e-05	1.82625e-05	1.71074e-05	1.69189e-05	2.00579e-05	2.01801e-05	3.07626e-05
(4E)-1-(4-hydroxy-3-methoxyphenyl)dec-4-en-3-one	POS	0.00985043	0.00921975	0.00913257	0.00861458	0.00836913	0.00877646	0.00861551	0.0077353	0.00815616
Diethylenetriamine crosslinked with epichlorohydrin	POS	2.23749e-05	0.000126453	3.66503e-05	2.95965e-05	0.000122986	1.71426e-05	7.80145e-05	0.000146201	5.04309e-05
2-Deoxy-L-ribono-1,4-lactone	POS	2.49706e-05	1.53315e-05	1.62021e-05	1.83796e-05	1.54924e-05	1.64371e-05	1.39938e-05	6.05302e-06	2.25665e-05
3,4-Dihydro-2,2,5,7,8-pentamethyl-2H-1-benzopyran-6-ol	POS	4.04429e-06	5.49053e-06	5.24424e-06	5.5718e-06	5.40185e-06	6.04703e-06	6.32961e-06	5.67564e-06	5.8695e-06
11b-Hydroxyandrost-4-ene-3,17-dione	POS	2.05026e-06	2.24623e-06	3.39575e-06	2.65896e-06	2.66457e-06	3.12032e-06	3.46916e-06	2.61329e-06	3.43983e-06
1,2,3,4,5,6-Hexahydro-5-(1-hydroxyethylidene)-7H-cyclopenta[b]pyridin-7-one	POS	1.41553e-06	4.47776e-06	4.1091e-06	3.2252e-06	2.29423e-06	2.81349e-06	2.41828e-06	1.42346e-06	2.09202e-06
Phloretic acid	NEG	0.000187583	0.000187259	0.000188376	0.000128723	0.000123094	0.000128558	0.000105085	9.68346e-05	0.000103917
(2E,4E)-2,4-Dodecadienal	POS	8.99571e-05	8.97107e-05	7.80484e-05	9.67391e-05	0.000103824	0.000104306	0.000126076	0.000103238	0.000120422
6beta-Hydroxytestosterone	POS	2.8824e-05	3.24422e-05	3.03528e-05	2.8948e-05	2.94487e-05	2.85381e-05	3.08183e-05	2.94138e-05	2.96349e-05
bicyclo-PGE2	NEG	6.37558e-05	6.24689e-05	6.33241e-05	7.40141e-05	7.35123e-05	7.61417e-05	0.000101387	9.6701e-05	9.7231e-05
(8E,15E)-1,8,15-Heptadecatriene-11,13-diyne	POS	0.000229154	0.000141279	0.000133482	0.000125874	0.000213323	0.000219155	0.000142161	0.000237029	0.000242255
3,4-Dihydro-5-(5-methyl-2-furanyl)-2H-pyrrole	POS	2.91373e-05	3.00948e-05	2.91161e-05	2.66169e-05	2.66834e-05	2.71405e-05	2.97445e-05	2.76023e-05	2.8973e-05
LysoPA(18:2(9Z,12Z)/0:0)	POS	3.02665e-05	2.47389e-05	2.69118e-05	3.38412e-05	2.9906e-05	4.39104e-05	2.95936e-05	2.27403e-05	2.49474e-05
beta-Damascenone	POS	5.38897e-05	5.24844e-05	5.80991e-05	5.57939e-05	5.19447e-05	5.61195e-05	4.64328e-05	3.30433e-05	4.2373e-05
8,9-DiHETrE	NEG	2.63514e-05	2.67086e-05	5.29143e-05	2.67558e-05	2.82151e-05	2.74797e-05	2.94731e-05	2.78963e-05	2.74464e-05
Heneicosanoic acid	NEG	0.00859644	0.00769807	0.00810206	0.00121002	0.00126532	0.00248158	0.00234924	0.00117715	0.00219762
Panaxynol	POS	1.8417e-05	1.69579e-05	1.50161e-05	1.36306e-05	1.29595e-05	1.55658e-05	1.18049e-05	3.50367e-06	8.61578e-06
14R,15S-EpETrE	POS	1.59428e-05	1.36677e-05	1.3991e-05	1.40135e-05	1.30289e-05	1.6308e-05	1.65046e-05	1.22311e-05	1.5405e-05
L-Galactose	POS	9.41386e-06	1.01897e-05	9.37719e-06	8.80059e-06	9.5599e-06	8.53017e-06	8.36131e-06	8.43224e-06	9.33593e-06
Imidaprilat	POS	1.96948e-05	1.94682e-05	1.86978e-05	2.33745e-05	2.42192e-05	2.41199e-05	3.28273e-05	3.21126e-05	3.14587e-05
Aniline	POS	3.68218e-05	1.42698e-05	3.24663e-05	2.06449e-05	2.0454e-05	2.20416e-05	2.34567e-05	2.10094e-05	2.51943e-05
Propyl 2,4-decadienoate	POS	2.5499e-06	2.43114e-06	2.98228e-06	3.0402e-06	2.62531e-06	2.90068e-06	3.02002e-06	2.94822e-06	3.58052e-06
Linoelaidyl carnitine	POS	9.88932e-05	0.00010135	0.000103644	9.76131e-05	9.62009e-05	9.62508e-05	0.000108839	0.000100335	0.000103348
Cinnatriacetin A	POS	5.98077e-06	7.64178e-06	7.1319e-06	1.03234e-05	1.08047e-05	1.08116e-05	8.80531e-06	9.95183e-06	9.58216e-06
N1-(2-Methoxy-4-methylbenzyl)-n2-(2-(5-methylpyridin-2-yl)ethyl)oxalamide	POS	3.83072e-06	4.24149e-06	3.80485e-06	4.86261e-06	4.15596e-06	4.09137e-06	1.52618e-05	1.61655e-05	4.97716e-06
Phenylethyl primeveroside	POS	7.20027e-06	3.83438e-06	5.16929e-06	6.73314e-05	6.56416e-05	6.90072e-05	8.57876e-05	8.14948e-05	8.21741e-05
Thujyl 19-trachylobanoate	POS	7.49122e-05	8.8446e-05	7.45759e-05	0.000159591	0.000165316	0.000190415	0.000185789	0.000172631	0.00019429
Ethyl Arachidonate	NEG	2.12552e-05	7.63692e-06	2.017e-05	2.00489e-05	1.93401e-05	1.214e-05	8.79672e-06	1.4889e-05	9.93483e-06
3-O-Caffeoylshikimic acid	POS	1.24697e-05	9.16861e-06	8.93378e-06	1.02209e-05	1.00809e-05	9.94125e-06	1.23979e-05	1.22064e-05	1.19235e-05
Cytisine	POS	4.34193e-06	4.38794e-06	3.64192e-06	4.18415e-06	5.57366e-06	7.86519e-06	4.55277e-06	8.80063e-06	1.03235e-05
Dehydrovomifoliol	POS	2.25044e-05	2.25744e-05	2.05535e-05	2.01006e-05	2.04042e-05	2.01746e-05	2.20865e-05	2.1874e-05	2.14979e-05
LysoPC(18:2(9Z,12Z))	POS	1.08761e-05	1.09203e-05	1.03309e-05	1.63986e-05	1.72439e-05	1.81043e-05	9.27258e-06	8.72841e-06	9.42368e-06
11(R)-HETE	NEG	2.21284e-05	1.99882e-05	1.94511e-05	1.77084e-05	2.21107e-05	1.74894e-05	2.12818e-05	1.82626e-05	2.61517e-05
Aegle marmelos Alkaloid C	POS	2.17117e-06	3.30953e-05	3.43008e-05	4.19809e-05	3.91841e-05	2.08987e-06	2.08489e-06	3.72972e-05	4.0728e-05
1-Phenylpropyl butyrate	POS	5.30536e-05	5.28255e-05	5.46043e-05	6.06875e-05	6.04448e-05	6.15982e-05	6.5475e-05	6.12485e-05	6.51963e-05
trans-trans-Muconic acid	NEG	5.70043e-06	7.49958e-06	9.41663e-06	4.48675e-06	6.64193e-06	5.06768e-06	6.34682e-06	4.68922e-06	6.77919e-06
1-(9Z,12Z,15Z-octadecatrienoyl)-glycero-3-phosphate	POS	2.15354e-05	2.05e-05	2.11221e-05	2.02308e-05	2.07841e-05	2.17417e-05	2.69237e-05	2.65495e-05	2.62953e-05
Gibberellin A19	NEG	3.87606e-05	4.05724e-05	3.78141e-05	3.50564e-05	3.32133e-05	3.51214e-05	3.94885e-05	3.95189e-05	4.17558e-05
1-(alpha-Methyl-4-(2-methylpropyl)benzeneacetate)-beta-D-Glucopyranuronic acid	POS	1.90155e-05	2.63194e-05	2.59007e-05	2.39599e-05	1.86582e-05	2.7066e-05	2.36445e-05	2.95791e-05	3.06903e-05
Apiumoside	POS	7.74924e-06	6.79802e-06	9.23048e-06	8.96931e-06	8.57364e-06	1.16048e-05	7.0187e-06	8.55878e-06	6.23105e-06
N-Acetylvanilalanine	POS	2.05318e-05	2.21271e-05	2.13924e-05	2.02112e-05	3.31493e-05	1.87263e-05	2.95736e-05	2.66654e-05	1.86961e-05
Retinal	POS	7.09202e-07	5.51675e-07	5.62688e-07	1.26573e-06	1.49083e-06	2.28519e-06	5.58048e-06	5.12403e-06	5.46299e-06
Cotinine methonium ion	POS	1.42755e-05	1.51096e-05	1.49025e-05	1.65307e-05	1.60385e-05	1.68083e-05	1.85445e-05	1.73047e-05	1.7731e-05
15-Keto-prostaglandin E2	NEG	2.20841e-06	2.05108e-06	2.00239e-06	4.49266e-06	4.90227e-06	4.81292e-06	7.59109e-06	6.43525e-06	6.60014e-06
8-Methoxykynurenate	POS	0.0037789	0.00244483	0.00383481	0.00239591	0.00334545	0.00245514	0.00313234	0.00317447	0.00328313
Glechomafuran	POS	1.73317e-05	1.89829e-05	1.9058e-05	2.10497e-05	1.89848e-05	2.13609e-05	2.40689e-05	2.15937e-05	2.47724e-05
Soyacerebroside I	POS	5.27563e-06	3.56709e-06	3.62335e-06	4.05247e-06	4.01179e-06	6.56583e-06	5.6874e-06	3.93405e-06	3.64439e-06
(4R,5S,7R,11S)-11,12-Dihydroxy-1(10)-spirovetiven-2-one 11-glucoside	POS	1.08996e-05	1.27861e-05	1.15095e-05	2.52431e-05	1.33568e-05	9.95873e-06	1.11322e-05	1.41508e-05	1.08462e-05
6-Keto-prostaglandin F1a	NEG	3.06267e-05	2.05195e-05	2.24667e-05	2.22867e-05	2.47003e-05	4.2836e-05	2.07643e-05	2.13463e-05	2.4739e-05
(R)-11,12,13-Trinor-1(5),6,9-guaiatrien-8-one	POS	3.39846e-05	1.71511e-05	1.73659e-05	2.9249e-05	1.63767e-05	1.77418e-05	1.24622e-05	1.16571e-05	1.16851e-05
LysoPC(17:0)	POS	1.92965e-05	2.07273e-05	1.96572e-05	1.85708e-05	1.79362e-05	2.62256e-05	1.93688e-05	1.91316e-05	1.99789e-05
1-palmitoylglycerophosphocholine	POS	5.86482e-05	5.95574e-05	5.68136e-05	6.32446e-05	6.0801e-05	6.41289e-05	7.99547e-05	7.8223e-05	8.00384e-05
12-Oxo-2,3-dinor-10,15-phytodienoic acid	POS	1.39142e-06	1.40215e-06	1.52513e-06	2.21018e-06	1.77767e-06	2.21247e-06	3.00979e-06	2.7502e-06	3.01434e-06
Carnosic acid	NEG	1.32094e-05	1.22221e-05	1.33983e-05	1.09754e-05	1.3234e-05	1.19034e-05	1.41475e-05	1.16363e-05	1.19538e-05
Aubergenone	POS	0.000116072	4.57482e-05	7.32435e-05	6.93968e-05	4.79076e-05	4.99386e-05	0.000118081	7.44465e-05	7.3703e-05
Oxoamide	POS	2.38195e-05	2.47073e-05	2.45437e-05	1.30043e-05	1.26326e-05	1.1552e-05	2.53896e-05	2.53866e-05	2.51479e-05
Phytocassane D	POS	1.70723e-05	1.61565e-05	1.72519e-05	1.55319e-05	1.56164e-05	1.69877e-05	9.64658e-06	9.12847e-06	8.75454e-06
2-(2-Methylpropoxy)naphthalene	POS	0.000147577	0.000134071	0.000141215	0.000201769	0.000207175	0.00021842	0.000232353	0.000194014	0.000220783
(E)-Casimiroedine	POS	1.29842e-05	1.2067e-05	1.14975e-05	2.0546e-05	1.40914e-05	2.18837e-05	2.25347e-05	1.54022e-05	1.59437e-05
8,15-DiHETE	NEG	1.6965e-05	2.1245e-05	1.76314e-05	1.83512e-05	2.37571e-05	1.93418e-05	1.94323e-05	1.7826e-05	2.19577e-05
8-isoprostaglandin E2	NEG	1.59588e-05	1.48031e-05	1.61465e-05	2.29768e-05	2.2388e-05	2.37276e-05	5.46438e-05	5.06075e-05	8.62334e-05
LysoPC(16:0)	POS	0.000712338	0.000645264	0.00067608	4.05429e-05	3.43972e-05	4.18327e-05	3.88281e-06	9.19946e-06	9.3377e-06
Laccarin	POS	1.83865e-05	1.64501e-05	1.86074e-05	1.58692e-05	1.40228e-05	1.63954e-05	1.58002e-05	1.67166e-05	1.65191e-05
Pipericine	POS	9.11381e-06	8.8511e-06	9.30822e-06	7.79586e-06	7.79569e-06	8.50638e-06	8.25684e-06	8.34126e-06	8.0453e-06
(2'E,4'Z,7'Z,8E)-Colnelenic acid	POS	2.99853e-05	2.68733e-05	2.8077e-05	2.33877e-05	4.45899e-05	3.04307e-05	5.36748e-05	7.26222e-05	3.09885e-06
Prostaglandin H2	POS	6.53237e-05	6.89993e-05	0.000182955	0.000224726	0.000189257	9.55838e-05	7.02383e-05	0.000205646	7.36518e-05
4-Acetyl-6-tert-butyl-1,1-dimethylindane	POS	2.08759e-05	2.05598e-05	2.13095e-05	1.92772e-05	1.88321e-05	2.02331e-05	2.16742e-05	1.98164e-05	5.04288e-05
(+)-Gallocatechin	NEG	3.29826e-05	3.39561e-05	2.73689e-05	1.8887e-05	1.78032e-05	1.77889e-05	1.95308e-05	1.70915e-05	1.93369e-05
8,13-Abietadien-18-al	POS	6.25195e-05	6.06635e-05	6.15314e-05	6.15494e-05	6.02943e-05	6.26117e-05	6.56297e-05	6.13793e-05	6.46082e-05
N-Methylhydantoin	POS	1.27723e-06	1.27895e-06	9.0925e-07	1.04559e-06	7.26839e-07	1.14004e-06	2.39632e-06	1.13016e-06	2.60531e-06
Ethylparaben	NEG	2.5489e-05	2.46306e-05	2.60096e-05	2.49136e-05	2.63436e-05	2.48023e-05	2.5806e-05	2.7504e-05	2.55294e-05
Pelargonic acid	NEG	9.60801e-06	9.44794e-06	9.52686e-06	8.74592e-06	8.25872e-06	9.34303e-06	9.33649e-06	9.08133e-06	9.5094e-06
5-Isopropyl-2-methylphenol acetate	POS	1.38987e-05	1.53358e-05	1.45967e-05	1.34809e-05	1.46945e-05	1.11419e-05	2.06884e-05	2.51512e-05	1.45123e-05
18-Hydroxycorticosterone	POS	5.40397e-05	5.40399e-05	5.35437e-05	4.28585e-05	4.27421e-05	4.45228e-05	3.54128e-05	3.49297e-05	3.87091e-05
(R)-Boschniakine	POS	7.94665e-06	6.75772e-06	1.34561e-05	1.60313e-05	1.44042e-05	1.84652e-05	8.5499e-06	1.85934e-05	1.52984e-05
Fluoxetine glucuronide	POS	0.000721689	0.000676856	0.000705184	0.00079368	0.000764237	0.000753112	0.000860961	0.000784883	0.000790839
H-LEU-VAL-OH	NEG	9.04616e-07	9.23716e-07	8.88206e-07	8.86254e-07	2.39447e-07	3.86599e-07	7.88606e-07	6.29745e-07	1.10274e-06
Hepoxilin B3	NEG	4.26636e-06	3.9965e-06	4.52699e-06	6.05398e-06	5.69054e-06	5.52036e-06	1.05057e-05	1.22693e-05	1.33093e-05
Crithmumdiol	POS	6.99038e-06	6.34644e-06	6.17632e-06	6.30828e-06	5.51498e-06	6.4821e-06	4.96816e-06	4.80377e-06	4.52474e-06
L-Lysine	POS	6.17891e-05	6.39715e-05	6.20947e-05	6.23757e-05	6.19597e-05	6.20805e-05	6.20162e-05	5.54391e-05	5.77371e-05
Phytosphingosine	POS	0.000127523	0.000199638	0.000128397	0.000185496	0.000181249	0.000189447	0.00020592	0.000187907	0.000198753
3,5,8-Megastigmatrien-7-one	POS	1.3535e-05	1.89523e-05	1.62469e-05	1.70983e-05	1.48131e-05	1.43776e-05	1.0648e-05	1.10507e-05	1.10251e-05
15-Methylpalmitate	NEG	5.13099e-06	6.22774e-06	8.47419e-06	7.57079e-06	1.28521e-05	8.37481e-06	2.31171e-05	1.34771e-05	1.27056e-05
Acetylglycine	NEG	0.000120259	0.000119035	0.000116204	0.000121683	0.000119053	0.000119047	0.000124913	0.000123758	0.00012839
Spinosin C	POS	8.27313e-06	5.37996e-06	7.06549e-06	8.87478e-06	9.77795e-06	7.62655e-06	1.80242e-05	1.78753e-05	1.80536e-05
Guaiol acetate	POS	0.00125495	0.00124165	0.00126486	0.00124204	0.00122413	0.00128347	0.00126983	0.00115517	0.00121684
Gluconolactone	NEG	6.10054e-06	5.72067e-06	5.49477e-06	8.89201e-06	7.73921e-06	9.34645e-06	2.46129e-05	2.20568e-05	2.41806e-05
1-Methyltryptamine	POS	4.25596e-05	4.28716e-05	4.18156e-05	1.95563e-05	1.84084e-05	2.00976e-05	1.74336e-05	1.77827e-05	1.81021e-05
alpha-Ionol O-[arabinosyl-(1->6)-glucoside]	POS	1.23808e-05	1.25756e-05	1.07608e-05	1.93712e-05	1.80082e-05	1.81392e-05	2.00116e-05	2.39315e-05	3.46903e-05
Cyclohexylethyl acetate	POS	4.35809e-05	4.14085e-05	4.27063e-05	4.59223e-05	4.42405e-05	4.64818e-05	4.51403e-05	4.34857e-05	4.32083e-05
D-1-Piperideine-2-carboxylic acid	POS	2.48966e-05	2.5533e-05	2.53073e-05	2.68653e-05	2.63325e-05	2.62025e-05	3.17812e-05	3.17762e-05	3.29671e-05
L-Norleucine	NEG	1.06704e-07	5.05714e-07	2.2413e-07	3.63507e-07	2.38306e-07	1.27308e-07	4.10861e-07	4.58022e-07	3.69942e-07
Vetiveryl acetate	POS	5.93299e-05	6.07936e-05	5.92608e-05	3.70741e-05	3.88643e-05	3.57685e-05	1.96678e-05	1.90846e-05	2.00253e-05
Heterophyllin	POS	0.000112865	0.000111486	0.000109966	0.000109027	0.000104574	0.000110285	0.00011371	0.00010843	0.000115824
LysoPC(15:0)	POS	1.84308e-06	2.17121e-06	1.83645e-06	1.98101e-06	2.49311e-06	4.48706e-07	3.91512e-06	3.12102e-06	3.10869e-06
Cafestol	POS	1.39677e-05	1.07345e-05	7.08229e-06	8.96982e-06	6.09136e-06	6.9876e-06	8.29488e-06	7.50998e-06	8.6098e-06
Resolvin D2	NEG	2.39985e-06	1.69199e-06	1.58737e-06	1.97145e-06	2.18442e-06	2.05142e-06	2.51654e-06	2.74503e-06	1.88097e-06
Kaempferol 3-O-beta-sophoroside	NEG	0.000359673	0.00036557	0.000353366	0.000352982	0.000348473	0.000353306	0.000387846	0.000370012	0.000377215
L-DOPA 3'-glucoside	POS	8.93439e-06	6.50408e-06	4.99955e-06	1.28403e-05	1.04298e-05	1.22279e-05	2.45691e-05	1.65914e-05	2.17975e-05
PA(18:2(9Z,12Z)/15:0)	POS	0.000101497	0.000131932	9.76795e-05	0.000115328	0.000111686	0.000119482	0.000182792	0.000134963	0.000140686
6-Hydroxyshogaol	POS	3.38742e-05	3.17534e-05	3.23819e-05	3.31122e-05	3.30784e-05	3.45104e-05	3.40522e-05	3.38077e-05	3.4651e-05
N-Phenylacetylaspartic acid	POS	2.39659e-05	2.41545e-05	2.49245e-05	2.37374e-05	2.35745e-05	2.52485e-05	2.94581e-05	2.55895e-05	2.83326e-05
(-)-Bornyl acetate	POS	3.0121e-07	8.14479e-07	5.11319e-07	5.17423e-07	4.03453e-07	2.779e-07	3.01219e-07	4.36997e-07	4.90495e-07
2,2-Bis[4-(2,3-epoxypropoxy)phenyl]propane	POS	9.77153e-06	8.91206e-06	8.86684e-06	1.52705e-05	1.11502e-05	1.1197e-05	1.46694e-05	1.38022e-05	1.44791e-05
Simvastatin	POS	3.03422e-05	7.38625e-05	3.05936e-05	2.95976e-05	3.00242e-05	9.00815e-05	7.34597e-05	7.60945e-05	5.1488e-05
7-Aminonitrazepam	POS	3.1339e-05	3.48851e-05	3.2769e-05	2.01575e-05	1.96064e-05	2.07302e-05	2.2187e-05	2.04295e-05	2.12689e-05
2,5-Dimethyl-3-(1-propenyl)pyrazine	POS	1.53479e-05	1.57186e-05	1.51965e-05	1.75145e-05	1.61323e-05	1.57469e-05	1.77587e-05	1.61954e-05	1.64008e-05
1H-Indole-3-methanamine	POS	6.69595e-06	6.58954e-06	5.02306e-06	1.82926e-05	1.51972e-05	1.83077e-05	1.40082e-05	1.34936e-05	1.64964e-05
7-Methylguanosine	POS	1.4674e-05	1.50982e-05	1.48078e-05	1.47941e-05	1.57775e-05	1.55121e-05	1.78878e-05	1.72533e-05	1.74868e-05
Ucriol	POS	5.65289e-06	4.54113e-06	5.46638e-06	6.13274e-06	3.02758e-06	6.84618e-06	7.43631e-06	7.05327e-06	7.28076e-06
Noroxycodone	POS	1.73309e-05	1.12813e-05	1.00497e-05	4.86634e-06	6.30555e-06	2.9493e-06	6.43771e-06	6.2123e-06	6.40295e-06
Morpholine	POS	5.38867e-06	4.47735e-06	3.95254e-06	8.2054e-06	1.53523e-05	6.18902e-06	9.17695e-06	7.75908e-06	8.65347e-06
Isopropylbenzene	POS	3.74939e-05	9.43757e-05	8.33915e-05	9.55365e-05	9.46423e-05	9.75145e-05	4.8223e-05	6.15665e-05	4.80268e-05
Indan-1-ol	POS	7.19135e-06	6.74302e-06	6.87364e-06	7.509e-06	6.65631e-06	7.29623e-06	9.26047e-06	7.98606e-06	8.38308e-06
Cytarabine	POS	1.65812e-05	1.9398e-05	1.86844e-05	1.91698e-05	1.84727e-05	1.89038e-05	1.84832e-05	1.88021e-05	2.07624e-05
19-Hydroxytestosterone	POS	8.72057e-05	8.31853e-05	0.00029362	0.000350227	0.000316447	0.000120875	8.31533e-05	0.000332032	0.000105054
2,3,4,5-tetrahydropyridine-2-carboxylate	POS	1.17749e-06	1.75363e-06	1.19517e-06	1.58946e-06	1.46482e-06	1.04671e-06	1.49566e-06	1.37572e-06	1.20118e-06
1-Pyrroline-5-carboxylic acid	POS	1.78228e-05	1.70177e-05	1.90955e-05	3.66291e-05	3.78831e-05	3.66388e-05	2.31034e-05	2.65937e-05	2.53692e-05
7-Hydroxytrichodermol	POS	5.485e-06	7.9818e-06	6.04402e-06	8.50867e-06	8.60222e-06	7.72404e-06	9.565e-06	6.51871e-06	1.07446e-05
Pinostilbenoside	POS	4.89504e-06	3.7913e-06	3.80915e-06	3.37911e-06	3.65834e-06	3.28848e-06	4.05263e-06	3.21497e-06	4.14956e-06
13-OxoODE	NEG	5.93241e-06	5.78207e-06	6.04461e-06	4.34522e-05	4.17493e-05	4.59616e-05	6.5536e-05	6.38821e-05	6.37169e-05
(3beta,9beta)-7-Drimene-3,11,12-triol	POS	2.21274e-05	2.28752e-05	2.20041e-05	1.83515e-05	1.77187e-05	1.88299e-05	1.33925e-05	1.26887e-05	1.33242e-05
10alpha-4,5-Seco-11-eudesmene-4,5-dione	POS	9.30164e-06	9.93682e-06	6.79053e-06	6.46471e-06	8.24426e-06	7.59463e-06	7.17146e-06	6.61042e-06	6.49575e-06
8-Hydroxy-4(6)-lactarene-5,14-diol	POS	7.29654e-05	6.98271e-05	7.10968e-05	5.36709e-05	5.23722e-05	5.69086e-05	5.14001e-05	4.77655e-05	5.22335e-05
1H-Indole-3-acetamide	POS	5.40441e-06	5.97642e-06	4.91617e-06	6.47303e-06	3.96589e-06	4.65283e-06	5.39673e-06	3.0396e-06	6.67685e-06
Biotin amide	POS	1.48763e-05	1.3135e-05	1.34677e-05	2.12765e-05	1.2805e-05	7.11689e-06	1.58719e-05	2.49059e-05	2.55006e-05
5-Androstene-3b,16b,17a-triol	POS	3.74153e-06	8.20597e-06	6.83781e-06	6.30327e-06	8.42838e-06	3.89173e-06	6.06988e-06	9.61618e-06	7.96593e-06
3alpha-Hydroxyoreadone	POS	4.2131e-06	3.20771e-06	3.62915e-06	5.11684e-06	4.35587e-06	5.01723e-06	4.82416e-06	5.00276e-06	5.29853e-06
S-(3-Methylbutanoyl)-dihydrolipoamide-E	POS	7.89052e-05	8.08229e-05	7.95615e-05	8.84004e-05	8.7375e-05	8.58277e-05	9.6211e-05	9.46373e-05	9.59851e-05
Bufotenin	POS	1.35359e-05	1.37107e-05	1.46778e-05	1.17124e-05	1.08013e-05	1.41262e-05	1.53729e-05	1.47968e-05	1.60739e-05
p-Mentha-1,8-dien-4-ol	POS	0.000191267	0.000116444	0.000205874	0.000400176	9.84064e-05	0.000381058	0.00013603	0.000123813	0.00012287
Calamensesquiterpinenol	POS	4.02702e-06	6.30071e-06	4.00083e-06	7.46138e-06	7.10656e-06	5.46785e-06	9.16429e-06	9.4943e-06	1.05161e-05
Epitestosterone	POS	2.35561e-05	2.40811e-05	2.58412e-05	2.2746e-05	2.3624e-05	2.17013e-05	2.28828e-05	3.38325e-05	3.43762e-05
N-Nitrosothialdine	POS	4.92328e-06	6.33883e-06	6.24766e-06	4.71927e-06	4.76867e-06	4.73178e-06	4.21924e-06	4.38964e-06	4.39063e-06
xi-3-Methyl-3-cyclohexen-1-ol	POS	2.55675e-05	2.32535e-05	2.52299e-05	2.54682e-05	2.5726e-05	2.79637e-05	2.56915e-05	2.44821e-05	2.37279e-05
Dioscorine	POS	1.82393e-05	1.7144e-05	1.74368e-05	1.62228e-05	1.89615e-05	1.94924e-05	1.66129e-05	1.33902e-05	1.75817e-05
Prostaglandin B1	POS	5.23993e-05	4.81045e-05	4.61258e-05	5.12592e-05	5.11225e-05	5.00187e-05	5.71948e-05	5.65245e-05	5.67068e-05
S-Lactoylglutathione	POS	2.92211e-05	2.07507e-05	1.77314e-05	2.01567e-05	1.74937e-05	3.00404e-05	1.92133e-05	2.7991e-05	1.8725e-05
3,4-Dihydro-6-hydroxy-2,5,7,8-tetramethyl-2H-1-benzopyran-2-carboxylic acid	NEG	2.12691e-05	2.44795e-05	2.30375e-05	7.22185e-06	8.52452e-06	7.4189e-06	5.6111e-06	7.36381e-06	7.0426e-06
Methylnoradrenaline	POS	0.000210556	0.000154225	0.000191826	0.000295743	0.000289423	0.000255761	0.000227288	0.000259414	0.000207196
5-Androstenediol	POS	6.41436e-06	6.02116e-06	5.89411e-06	5.68076e-06	5.23909e-06	5.96611e-06	6.64161e-06	6.18386e-06	6.28167e-06
Koenoline	POS	7.98776e-08	4.30062e-07	1.9433e-07	1.64311e-07	3.34507e-07	2.10786e-08	1.68867e-07	6.02584e-07	1.65148e-07
Epoxyeremopetasinorol	POS	1.0211e-05	1.08475e-05	9.77089e-06	1.00493e-05	8.70076e-06	1.03356e-05	1.44833e-05	1.00731e-05	1.10825e-05
(2E,4E)-2,4-Octadien-1-ol	POS	3.18881e-05	4.17934e-05	3.36234e-05	2.7449e-05	3.64287e-05	2.68597e-05	2.7316e-05	1.78536e-05	1.72903e-05
4-[2,2'-Bithiophen-5-yl]-3-butyn-1-ol	POS	5.98098e-05	3.52278e-05	3.60219e-05	4.0038e-05	3.38538e-05	5.89138e-05	4.74826e-05	4.77968e-05	4.77698e-05
Kahweol	POS	9.90145e-05	9.70871e-05	9.56546e-05	9.35349e-05	5.85466e-05	3.51047e-05	6.4638e-05	5.97479e-05	0.000101875
16,17-Epiestriol	POS	0.000146203	6.55146e-05	6.76657e-05	7.29402e-05	7.42357e-05	7.26089e-05	8.21145e-05	7.98246e-05	8.19549e-05
(Â±)-Aegeline	POS	2.42724e-05	2.70394e-05	2.4166e-05	2.35562e-05	2.31842e-05	2.34979e-05	2.57258e-05	2.55266e-05	2.59821e-05
N-[2-Ethoxy-2-(4-methoxyphenyl)ethyl]cinnamide	POS	6.09202e-07	7.28323e-07	8.05489e-07	9.24126e-07	1.15421e-06	1.06414e-06	1.17176e-06	1.35843e-06	1.21157e-06
xi-3-(4-Isopropylphenyl)-2-methylpropanal	POS	0.000113019	0.000105913	0.000108678	0.000107148	9.99691e-05	0.000107287	0.000131085	0.000124499	0.000129489
2,5-Dihydro-2,4,5-trimethyloxazole	POS	4.90254e-05	5.01695e-05	3.09376e-05	4.63082e-05	4.75374e-05	5.03357e-05	3.13961e-05	2.7327e-05	2.44148e-05
Anonaine	POS	0.000109703	9.16758e-05	0.000104226	0.000107948	9.7518e-05	9.25263e-05	8.71926e-05	8.89102e-05	7.86017e-05
Fauronyl acetate	POS	2.5529e-05	3.40211e-05	3.40347e-05	2.40794e-05	1.92452e-05	2.5622e-05	2.03856e-05	1.9183e-05	1.8042e-05
Cyclohexanone	POS	1.14785e-05	1.0523e-05	1.13266e-05	5.6757e-06	5.21767e-06	4.40363e-06	4.04031e-06	4.7217e-06	4.61538e-06
(3R,8E)-3-Hydroxy-5,8-megastigmadien-7-one	POS	3.00772e-07	4.95512e-07	4.01644e-07	2.06775e-06	2.23271e-06	2.26108e-06	1.66726e-06	1.83619e-06	1.31508e-06
Eremopetasidione	POS	2.08492e-05	1.91829e-05	1.9962e-05	2.1568e-05	2.01535e-05	2.12031e-05	2.38586e-05	2.12212e-05	2.28492e-05
Patchoulenone	POS	1.24206e-05	1.23248e-05	1.15911e-05	1.22265e-05	1.21049e-05	1.22612e-05	1.66801e-05	1.58884e-05	1.68571e-05
Proline betaine	POS	4.84122e-06	4.08606e-06	3.88873e-06	9.08106e-06	8.92007e-06	1.00139e-05	1.99515e-05	1.82975e-05	1.86295e-05
1-(9H-Pyrido[3,4-b]indol-1-yl)-1,4-butanediol	POS	9.33704e-06	1.02214e-05	9.82883e-06	3.4736e-05	3.33658e-05	3.50627e-05	1.67483e-05	1.86504e-05	2.05214e-05
p-Mentha-1(6),8-dien-3-ol	POS	1.93378e-05	2.94429e-05	3.87825e-05	3.17447e-05	2.28036e-05	1.02333e-05	3.33498e-05	2.69009e-05	2.78153e-05
3a,11b,21-Trihydroxy-20-oxo-5b-pregnan-18-al	POS	0.00012892	0.000131262	0.000127219	0.000114697	0.000108618	0.000113114	0.000133687	0.000130069	0.000136051
Methionyl-Arginine	POS	2.41111e-05	2.35028e-05	2.45251e-05	1.25339e-05	1.19721e-05	1.15378e-05	5.91993e-06	5.52182e-06	4.93871e-06
alpha-Rotunol	POS	2.18388e-05	2.01999e-05	2.03973e-05	2.20748e-05	2.17258e-05	2.12501e-05	2.35917e-05	1.84468e-05	2.32335e-05
Cucurbic acid	POS	1.54861e-05	1.43706e-05	1.36228e-05	1.38161e-05	1.33437e-05	1.36915e-05	1.55683e-05	1.51449e-05	1.5137e-05
PS(18:4(6Z,9Z,12Z,15Z)/20:0)	POS	3.64564e-05	3.73022e-05	3.68403e-05	3.19698e-05	3.11008e-05	3.28488e-05	3.13122e-05	2.91858e-05	3.04377e-05
beta-Phellandrene	POS	6.40853e-06	0	5.38633e-06	2.39649e-05	2.39715e-05	3.37032e-05	1.46764e-05	0	0
Valtrate	POS	2.56027e-05	2.85416e-05	2.77414e-05	2.71843e-05	2.58559e-05	2.71268e-05	2.63668e-05	2.58314e-05	2.6738e-05
3-Methyl-1-(2,4,6-trihydroxyphenyl)-1-butanone	POS	3.23162e-06	3.1992e-06	3.21709e-06	3.29742e-06	4.09232e-06	4.08523e-06	4.66224e-06	4.24355e-06	4.66546e-06
6-Methyladenine	POS	3.95355e-05	4.13605e-05	4.12664e-05	4.79481e-05	4.74559e-05	4.58161e-05	5.53228e-05	3.36743e-05	5.4666e-05
Norecasantalal	POS	2.55229e-05	2.23005e-05	2.41083e-05	2.14763e-05	1.95675e-05	2.18132e-05	1.35303e-05	1.11449e-05	1.27877e-05
12R-hydroxy-5Z,8Z,12Z-eicosatrienoic acid	POS	7.21918e-05	7.52483e-05	7.2451e-05	6.88171e-05	6.83066e-05	0.000211103	7.70489e-05	6.99664e-05	7.84587e-05
Mangiferin	NEG	1.87762e-05	1.71558e-05	2.54285e-05	1.86112e-05	1.75217e-05	2.18148e-05	2.19988e-05	1.88831e-05	1.94831e-05
Steviol	POS	6.04403e-05	6.81251e-05	5.41145e-05	7.8076e-05	6.58687e-05	8.31634e-05	0.000153942	9.19772e-05	8.30252e-05
Capsaicin	POS	8.22088e-06	1.05259e-05	7.53903e-06	5.99792e-06	6.90063e-06	1.14227e-05	1.07698e-05	9.3539e-06	1.04267e-05
3,5,6-Trihydroxy-5-(hydroxymethyl)-2-methoxy-2-cyclohexen-1-one	POS	2.47186e-05	2.43803e-05	1.92514e-05	1.90795e-05	2.02841e-05	1.988e-05	2.40018e-05	1.24162e-05	2.40005e-05
5-Amino-3-oxohexanoate	POS	2.42353e-05	7.90913e-06	2.38711e-05	1.58303e-05	1.58438e-05	1.63027e-05	1.57462e-05	1.52411e-05	1.41178e-05
Isovalerylalanine	POS	3.78615e-05	3.14481e-05	3.27633e-05	4.28057e-05	4.08735e-05	4.48141e-05	5.65748e-05	5.39206e-05	5.58088e-05
4-Hydroxy-2H-pyran-3-carboxaldehyde	POS	2.05984e-05	2.21866e-05	4.04983e-05	1.84091e-05	3.17162e-05	2.45839e-05	3.64777e-05	3.38207e-05	3.65047e-05
Haematopodin	POS	1.87674e-05	1.37222e-05	1.97894e-05	1.24334e-05	1.29909e-05	1.18375e-05	1.32235e-05	2.78344e-05	2.39762e-05
Trilobinone	POS	1.16725e-05	1.02527e-05	1.21107e-05	1.20946e-05	1.32021e-05	1.1387e-05	7.91164e-06	8.88568e-06	1.09123e-05
Linoleamide	POS	5.10763e-05	5.21531e-05	5.06392e-05	5.60898e-05	5.59616e-05	5.60469e-05	6.41017e-05	6.05135e-05	5.90592e-05
20-Hydroxy-leukotriene B4	NEG	3.92917e-05	3.56711e-05	3.87328e-05	3.28137e-05	4.82265e-05	3.28101e-05	5.19336e-05	3.91614e-05	3.65993e-05
5-Methoxydimethyltryptamine	POS	3.15996e-05	3.16249e-05	3.20134e-05	3.67651e-05	3.74969e-05	3.76367e-05	5.09646e-05	4.75118e-05	5.06022e-05
2,2,6,7-Tetramethylbicyclo[4.3.0]nona-1(9),4-diene-7,8-diol	POS	2.58507e-05	2.90217e-05	2.40653e-05	0.000106348	9.55542e-05	9.6027e-05	0.00012149	5.32524e-05	0.000114146
L-Arginine	POS	3.9521e-05	4.00685e-05	3.68842e-05	3.45988e-05	3.30766e-05	3.49456e-05	4.13772e-05	3.89926e-05	4.24408e-05
LysoPC(0:0/18:0)	POS	6.97265e-06	6.29639e-06	6.3595e-06	6.35831e-07	9.03833e-06	7.21277e-06	1.36077e-06	8.92896e-06	1.00186e-05
ar-Artemisene	POS	0.000148896	0.000207259	0.000189161	0.00018295	0.000216419	0.000133883	0.000185576	0.000258428	0.000233982
Betamipron	POS	5.81478e-06	5.65784e-06	6.0023e-06	7.95538e-06	8.37137e-06	7.63493e-06	1.87774e-05	1.66184e-05	1.91915e-05
Methyl 3-oxo-12-oleanen-28-oate	POS	0.00161944	0.00157839	0.00154926	0.00146459	0.00143011	0.00150408	0.00138676	0.00132238	0.0013375
Piperdial	POS	6.57588e-05	6.42012e-05	6.31184e-05	1.23041e-05	1.26636e-05	1.83376e-05	3.9391e-06	3.7596e-06	4.13928e-06
Blumenol C O-[rhamnosyl-(1->6)-glucoside]	POS	0.000376707	0.000385265	0.0003756	0.000365487	0.000351073	0.000375774	0.00039449	0.000350329	0.000373798
Myristoleic acid	NEG	2.65234e-06	2.67689e-06	2.54532e-06	1.92907e-06	2.27174e-06	1.84955e-06	0	2.60229e-07	0
Prostaglandin I2	POS	0.000500848	0.000460425	0.00044583	0.000473671	0.000465752	0.000475428	0.000564317	0.000530194	0.000559158
4,7-Megastigmadien-9-ol	POS	5.43449e-05	3.57334e-05	3.30138e-05	2.41397e-05	2.62309e-05	2.70489e-05	6.66474e-06	6.35717e-06	6.39443e-06
3-Methyl-5-propyl-2-cyclohexen-1-one	POS	1.6408e-05	1.36609e-05	1.51236e-05	1.51089e-05	1.43034e-05	1.35095e-05	1.78868e-05	1.73802e-05	1.93084e-05
Isospathulenol	POS	9.34009e-06	1.08234e-05	1.036e-05	1.03075e-05	9.12215e-06	1.06777e-05	1.11754e-05	1.00465e-05	1.04852e-05
Maltol	POS	2.6768e-05	2.52145e-05	2.54316e-05	2.3383e-05	2.36221e-05	2.47001e-05	2.69298e-05	2.51409e-05	2.56943e-05
11,12-DiHETrE	POS	1.45773e-05	2.68979e-05	1.05014e-05	2.51562e-05	7.33996e-06	9.93893e-06	1.30454e-05	1.06265e-05	1.36827e-05
Troxilin B3	POS	1.5114e-05	3.76159e-05	1.22985e-05	1.47762e-05	1.46779e-05	1.43053e-05	1.78418e-05	1.64795e-05	3.5876e-05
Androsterone glucuronide	POS	2.72787e-05	2.90825e-05	2.95538e-05	2.75494e-05	2.69997e-05	2.65112e-05	2.80312e-05	2.75187e-05	2.84045e-05
4-Ipomeanol	NEG	0.000135771	0.000156429	0.000127131	0.000434335	0.00016909	0.000557829	0.000200134	0.000166519	0.000197257
(9Z,11E,13E,15Z)-4-Oxo-9,11,13,15-octadecatetraenoic acid	POS	9.42054e-06	8.78594e-06	8.51627e-06	6.9664e-06	7.87201e-06	7.95688e-06	5.80973e-06	5.52436e-06	4.26663e-06
(E)-4-Hepten-2-one	POS	6.05699e-06	3.51505e-07	0	0	0	1.87579e-05	5.76248e-06	0	2.11457e-06
3-Methyl-1-phenyl-3-pentanol	POS	2.00923e-05	1.96434e-05	1.89682e-05	1.87375e-05	2.09119e-05	2.23031e-05	1.91269e-05	1.93318e-05	1.99077e-05
Thromboxane B2	POS	3.14288e-05	3.28682e-05	3.112e-05	3.24304e-05	2.98428e-05	3.26211e-05	3.46895e-05	3.50884e-05	3.46121e-05
Sugiol	POS	4.29414e-06	4.38876e-06	4.64645e-06	5.12753e-06	5.16828e-06	4.66528e-06	7.01277e-06	6.35695e-06	7.58625e-06
Dendrolasin	POS	6.61862e-06	7.85077e-06	7.17216e-06	6.85092e-06	6.45031e-06	1.28496e-05	7.29853e-06	7.01309e-06	7.27578e-06
Lithocholic acid glycine conjugate	POS	0.000158528	0.000151434	0.000148552	0.000105512	0.000107201	0.000107537	8.90651e-05	8.45317e-05	8.87474e-05
Tetrahydrocortisone	POS	4.57507e-05	4.8488e-05	4.64431e-05	4.72922e-05	4.48621e-05	4.59231e-05	5.3357e-05	4.98027e-05	5.40226e-05
Tuberonone	POS	1.58274e-05	1.11552e-05	1.12651e-05	2.00354e-05	2.71297e-05	1.79152e-05	2.39311e-05	1.28093e-05	2.16058e-05
Curdione	POS	3.10634e-06	6.33894e-06	2.89242e-06	5.68411e-06	5.78662e-06	6.36668e-06	7.24151e-06	6.7732e-06	6.56152e-06
2,4,12-Octadecatrienoic acid piperidide	POS	8.87964e-06	4.64467e-06	5.16488e-06	7.61396e-06	7.95075e-06	1.01011e-05	7.05377e-06	1.1401e-05	1.11895e-05
2,4,5,7alpha-Tetrahydro-1,4,4,7a-tetramethyl-1H-inden-2-ol	POS	0.000696688	0.000499582	0.000704875	0.000189701	0.000194826	0.000198437	0.000550061	0.000516279	0.000541381
Prostaglandin E3	NEG	4.05181e-06	4.39226e-06	2.9702e-06	6.94641e-06	5.23287e-06	5.29415e-06	7.43181e-06	3.15245e-06	4.68523e-06
Methyl cis-p-coumarate 3-(3,7-dimethyl-2,6-octadienyl)	POS	2.57939e-05	2.70892e-05	2.67475e-05	2.3743e-05	2.52392e-05	2.41686e-05	2.51376e-05	2.37314e-05	2.56152e-05
M-toluic Acid	POS	5.35511e-06	6.82859e-06	6.52333e-06	6.92894e-06	9.36551e-06	6.15777e-06	8.76987e-06	7.58601e-06	9.08345e-06
Hydroxypelenolide	POS	1.53896e-05	1.55125e-05	1.54739e-05	1.41503e-05	1.40668e-05	1.37575e-05	1.45177e-05	1.49419e-05	1.58248e-05
Eremopetasinorone A	POS	1.45407e-06	4.75886e-06	2.74908e-06	2.98492e-06	4.4514e-06	1.05151e-06	2.16103e-06	5.2267e-06	3.83929e-06
Cyclodopa glucoside	POS	6.08317e-05	6.06915e-05	5.88442e-05	5.4306e-05	5.5099e-05	5.37229e-05	5.19252e-05	4.99557e-05	5.45303e-05
all-trans-Retinoic acid	POS	2.04757e-05	2.15232e-05	2.56014e-05	1.94312e-05	3.64761e-05	2.27761e-05	3.8853e-05	3.57513e-05	3.71387e-05
3-(3,4,5-Trimethoxyphenyl)propanoic acid	POS	2.02745e-05	1.91066e-05	1.84398e-05	1.79841e-05	1.66743e-05	1.81574e-05	2.07014e-05	1.72901e-05	2.12914e-05
LysoPC(18:3(6Z,9Z,12Z))	POS	0.000131101	0.000123128	0.000127027	0.000147504	0.000140114	0.000153166	0.000162838	0.000145456	0.000155368
Cortexolone	NEG	1.69813e-05	5.31945e-05	1.77089e-05	1.74458e-05	1.60728e-05	1.71029e-05	1.86599e-05	1.73954e-05	1.78773e-05
Deacetylisovaltrate	POS	3.64816e-05	4.43584e-05	3.55972e-05	3.41744e-05	3.4006e-05	3.3566e-05	3.68086e-05	3.68364e-05	3.67906e-05
(3beta,17alpha,23S)-17,23-Epoxy-3,29-dihydroxy-27-norlanost-8-en-24-one	POS	1.85558e-06	1.25578e-06	3.83166e-06	4.90826e-06	4.03409e-06	4.87311e-06	4.70471e-06	4.76668e-06	4.23678e-06
6,15-Diketo,13,14-dihydro-PGF1a	POS	1.87354e-05	1.77915e-05	1.76421e-05	3.69762e-05	3.53211e-05	3.48772e-05	3.89364e-05	3.87763e-05	3.94303e-05
3-Hydroxytrichothecene	POS	1.57165e-06	1.79922e-06	1.40662e-06	4.85123e-06	4.73427e-06	4.79781e-06	9.50354e-06	8.85851e-06	8.95997e-06
2'-Hydroxyacetophenone	POS	2.84388e-06	7.40569e-07	3.30542e-06	2.92283e-05	2.99297e-05	2.51971e-05	1.20936e-05	1.1005e-05	1.18344e-05
(Â±)-threo-Anethole glycol	POS	1.189e-05	1.1163e-05	1.13001e-05	2.33728e-05	2.1023e-05	2.18649e-05	2.47593e-05	2.25011e-05	2.28573e-05
1,3,5,8-Tetrahydroxy-6-methoxy-2-methylanthraquinone	POS	1.90138e-05	1.84806e-05	1.93929e-05	7.74306e-06	8.72708e-06	9.62506e-06	7.45985e-06	6.55429e-06	7.3447e-06
15-oxo-5S,6R-dihydroxy-7E,9E,11Z-eicosatrienoic acid	POS	3.38084e-05	3.32404e-05	3.63422e-05	3.70465e-05	3.76775e-05	3.64139e-05	3.81579e-05	3.94928e-05	3.98034e-05
7,8-Dihydrovomifoliol 9-[rhamnosyl-(1->6)-glucoside]	POS	0.000404264	0.000405064	0.000395509	0.000157127	0.000155495	0.000143719	1.0141e-05	1.70581e-05	1.3975e-05
11,12,13-Trinor-1(10)-spirovetivene-2,7-dione	POS	3.88227e-05	1.81434e-05	1.84441e-05	2.11343e-05	2.01717e-05	4.38324e-05	2.34741e-05	2.05678e-05	2.14333e-05
3beta-Hydroxycinnamolide	POS	0.000142816	0.00014745	0.000148764	0.000142295	0.000137998	0.000136802	0.000141506	0.000134358	0.0001331
o-Xylene	POS	1.57005e-05	1.42877e-05	1.58432e-05	1.62502e-05	1.37478e-05	1.43724e-05	1.59342e-05	1.46254e-05	1.67943e-05
3,11,12-Trihydroxy-1(10)-spirovetiven-2-one	POS	6.66243e-05	6.12068e-05	6.37641e-05	6.52843e-05	6.30646e-05	6.62283e-05	6.32502e-05	6.35522e-05	6.20638e-05
Ipomeanine	POS	3.14803e-05	3.2349e-05	3.29705e-05	3.31502e-05	3.28528e-05	3.11834e-05	3.5988e-05	3.56744e-05	3.60764e-05
Cysteinyl-Histidine	POS	0.000115368	0.000116809	0.00011316	5.22159e-05	5.08743e-05	4.85657e-05	3.93539e-05	3.85315e-05	3.89107e-05
Zeranol	POS	5.49859e-05	5.57372e-05	5.67044e-05	6.75142e-05	5.5825e-05	5.56335e-05	5.86851e-05	5.49574e-05	6.8109e-05
2-Keto-6-acetamidocaproate	POS	0.000506366	0.00123889	0.00121338	0.000501585	0.000492297	0.000520098	0.000561352	0.00128533	0.00136911
Beta-Tyrosine	POS	0.000310526	0.000301576	0.000309366	0.000281288	0.000272207	0.000300853	0.000282126	0.000271472	0.000266689
21-Hydroxypregnenolone	POS	0.000108228	0.000112067	0.000108664	8.0822e-05	0.000134219	4.94665e-05	0.000136325	0.000135233	5.39521e-05
Panaxydol	POS	5.35202e-05	5.44032e-05	5.48902e-05	5.00231e-05	5.17141e-05	4.83361e-05	5.52427e-05	5.04372e-05	5.43902e-05
21-Hydroxyisoglabrolide	POS	0.000238525	0.000237593	0.000226007	0.000228022	0.000226319	0.000236167	0.000259607	0.000237935	0.000255436
Glycyrrhetinic acid	POS	0.000158699	0.000139546	0.000178812	0.000158946	0.000135394	0.000145427	0.000183515	0.000170449	0.000184668
Metyrapol	POS	2.02339e-05	2.00374e-05	1.96097e-05	1.98346e-05	1.85251e-05	2.03028e-05	1.76412e-05	1.69532e-05	1.79476e-05
Epinephrine glucuronide	POS	6.49059e-05	5.53537e-05	5.45461e-05	6.76868e-05	5.34445e-05	6.923e-05	8.24042e-05	6.59694e-05	8.28787e-05
N,N'-diacetylchitobiose	NEG	0.000114098	0.000114214	0.000119014	9.82681e-05	9.02133e-05	0.000104982	9.839e-05	9.74779e-05	0.000107764
DG(22:6(4Z,7Z,10Z,13Z,16Z,19Z)/22:4(7Z,10Z,13Z,16Z)/0:0)	POS	1.98987e-05	2.41975e-05	2.18543e-05	1.98217e-05	2.18787e-05	2.26788e-05	2.51646e-05	2.49563e-05	2.37782e-05
Rosmaridiphenol	POS	0.00224189	0.00251153	0.00237593	0.00270427	0.00260777	0.00249299	0.00310594	0.00319845	0.00318276
8-iso-13,14-dihydro-15-keto-PGF2a	NEG	0.000206159	0.000163635	0.000127118	0.000141674	0.00012842	0.000141372	0.000148291	0.000125657	3.56347e-05
1,8-Heptadecadiene-4,6-diyne-3,10-diol	POS	0.00596185	0.00597153	0.00585513	0.00476288	0.00605801	0.00500466	0.00488789	0.000761021	0.000796978
11-Dehydro-thromboxane B2	POS	6.25267e-05	6.17963e-05	6.28814e-05	5.91831e-05	6.10576e-05	6.13276e-05	6.50694e-05	5.88152e-05	6.18708e-05
Panaxacol	POS	2.47753e-05	2.57489e-05	2.17242e-05	2.69458e-05	2.57214e-05	2.53657e-05	2.89896e-05	2.83438e-05	2.44868e-05
Dihydroxyacetone Phosphate Acyl Ester	POS	8.80426e-06	7.06644e-07	3.47244e-06	7.87741e-07	4.64091e-06	1.87975e-06	2.82539e-05	4.96734e-06	4.55662e-06
3-Hydroxy-beta-ionone	POS	5.24173e-06	6.97003e-06	2.39894e-05	1.2809e-05	2.48691e-05	1.28596e-05	1.58862e-05	1.85072e-05	1.55511e-05
(8alpha,10beta,11beta)-3-Hydroxy-4,15-dinor-1(5)-xanthen-12,8-olide	POS	0.000279272	0.000264696	0.000260641	0.000714019	0.000721497	0.00068928	0.000730085	0.000100837	0.000777592
Carnosol	POS	2.02743e-05	2.03313e-05	2.05586e-05	2.19679e-05	2.13079e-05	2.24178e-05	2.3685e-05	2.34562e-05	2.28701e-05
Isocurcumenol	POS	0.000516928	0.000524708	0.000509552	0.000209161	0.00020444	0.000204208	6.36791e-05	6.08614e-05	3.06608e-05
Corchoionol C 9-glucoside	POS	1.10916e-06	1.55893e-06	1.06732e-06	1.79875e-06	1.9376e-06	1.95306e-06	3.7611e-06	4.07494e-06	3.99125e-06
5,15-DiHETE	POS	5.01965e-05	4.90379e-05	4.85511e-05	4.97427e-05	4.67637e-05	4.89372e-05	3.85772e-05	3.84358e-05	3.89235e-05
Prostaglandin A2	NEG	2.33612e-05	2.32323e-05	2.25977e-05	2.03801e-05	2.09676e-05	1.94447e-05	1.83144e-05	1.74675e-05	1.89538e-05
1,6,7-Trimethylnaphthalene	POS	0.00258778	0.00263482	0.00258651	0.00166655	0.00167453	0.00165575	0.00085111	0.000826426	0.000868396
Prostaglandin A1	NEG	2.13502e-06	1.21638e-05	8.5908e-06	1.54149e-05	1.52874e-05	5.35296e-06	1.26406e-05	1.91567e-05	1.78417e-05
Dehydroaporheine	POS	1.60213e-05	2.34767e-05	1.96592e-05	1.97946e-05	2.22068e-05	1.89354e-05	7.49511e-06	3.0019e-06	2.24442e-05
Arachidic acid	NEG	1.14798e-05	7.5173e-06	1.02178e-05	5.03584e-06	6.6993e-06	1.84702e-05	1.24237e-05	1.07238e-05	1.34916e-05
(Â±)-2,2'-Iminobispropanoic acid	POS	1.61638e-07	1.37918e-07	1.39072e-07	1.25978e-07	1.89127e-07	1.03077e-07	1.60138e-07	2.42451e-07	3.80077e-07
Myricatomentoside I	POS	3.04815e-05	2.0383e-05	2.89723e-05	4.49854e-05	3.2201e-05	2.93526e-05	3.32427e-05	5.56905e-05	3.2888e-05
3a,21-Dihydroxy-5b-pregnane-11,20-dione	POS	5.31777e-06	1.93389e-05	4.36099e-06	4.19988e-06	1.86277e-06	2.6397e-06	4.09681e-06	5.58837e-06	3.44504e-06
Thiamine	POS	1.69179e-07	1.10589e-07	1.29846e-07	9.98736e-08	2.6193e-07	2.37574e-07	1.60899e-07	1.66983e-07	1.41812e-07
2-Acetylfuran	POS	5.63164e-05	2.67987e-05	3.52539e-05	2.86068e-05	5.8796e-05	3.10315e-05	9.29014e-06	3.30082e-05	3.4972e-05
Tetrahydroharmol	POS	3.04038e-07	3.03687e-07	1.58758e-07	3.42561e-07	2.43396e-07	4.39168e-07	3.86954e-07	3.50856e-07	2.25501e-07
Cytochalasin Opho	POS	7.58984e-07	5.08627e-07	6.04033e-07	1.01224e-06	7.85296e-07	1.08933e-06	8.80286e-07	6.09178e-07	4.07103e-07
4-Hydroxy-3-methoxy-2,10-bisaboladien-9-one	POS	0.000124944	0.000127409	0.000122827	0.000153559	0.000140052	0.000149735	0.000147024	0.000137622	0.000137791
Methionyl-Valine	POS	3.85958e-07	4.73053e-06	2.21373e-06	1.83556e-06	3.64599e-06	4.46776e-07	1.35292e-06	4.77098e-06	3.15784e-06
3'-Sialyllactose	NEG	5.09362e-07	4.21776e-06	1.29811e-06	8.6567e-07	2.77844e-06	4.78929e-08	6.59227e-07	2.57281e-06	1.99788e-06
Dexamethasone	NEG	3.95676e-07	5.32442e-07	2.07953e-07	4.47065e-07	5.57011e-07	1.82309e-07	2.61545e-07	2.65422e-07	2.68925e-07
4-Oxoretinol	POS	5.49741e-07	5.31695e-07	5.00944e-07	0	0	0	1.31924e-08	2.42267e-08	2.1792e-08
(6beta,8alpha)-6-Hydroxy-7(11)-eremophilen-12,8-olide	POS	4.11145e-07	1.16496e-06	5.7794e-07	6.35835e-07	1.19796e-06	4.63485e-07	6.79302e-07	1.3503e-06	1.15129e-06
2-Octaprenyl-3-methyl-6-methoxy-1,4-benzoquinol	POS	8.99467e-06	7.70105e-06	9.49002e-06	1.01195e-05	1.01269e-05	1.12939e-05	1.17998e-05	1.03743e-05	9.89529e-06
N-Acetyldehydroanonaine	POS	8.00852e-08	1.86864e-07	2.06026e-07	1.58664e-07	1.31731e-07	7.32824e-08	1.50819e-07	2.02525e-07	1.79062e-07
2,7(14)-Illudadiene-10,15-diol	POS	4.24545e-07	6.98731e-07	3.71727e-07	5.77216e-07	2.18469e-07	2.55657e-07	4.2796e-07	8.91723e-07	5.85316e-07
Melibiose	POS	4.17959e-06	3.83954e-06	4.41597e-06	5.05498e-06	4.68726e-06	5.50641e-06	5.53242e-06	5.17681e-06	5.16256e-06
Mactraxanthin	POS	3.47927e-05	2.61099e-05	2.89432e-05	3.86139e-05	3.24826e-05	7.71874e-05	4.08415e-05	3.0092e-05	3.19631e-05
4,8,12,15,19-Docosapentaenoic acid	POS	4.23364e-07	7.54807e-07	6.95642e-07	5.39488e-07	9.15834e-07	3.47135e-08	1.69796e-07	9.74264e-07	8.64195e-07
Hydroxyoctanoic acid	NEG	2.97826e-07	1.4792e-05	6.20465e-06	6.03082e-06	1.52624e-05	7.26778e-07	3.94699e-06	1.78164e-05	1.09362e-05
Trigoforin	POS	4.41287e-07	9.83403e-07	4.53896e-07	3.49408e-07	1.18411e-06	6.50523e-08	4.90499e-07	8.64513e-07	1.06524e-06
Dehydrooreadone	POS	3.67238e-06	3.3682e-06	3.13097e-06	3.84757e-06	4.71427e-06	5.09923e-06	4.12845e-06	3.7569e-06	4.80389e-06
Diosbulbin H	POS	1.31004e-06	1.95255e-06	2.22891e-06	2.2833e-06	2.77165e-06	1.73207e-06	2.83381e-06	3.03359e-06	2.62482e-06
Sugetriol triacetate	POS	4.00667e-06	3.42678e-06	4.21265e-06	3.22349e-06	3.23494e-06	2.10483e-06	2.07768e-06	2.37066e-06	2.56576e-06
Isocitric acid	NEG	3.23478e-06	3.09385e-06	3.15583e-06	1.82437e-06	1.68113e-06	9.08105e-07	1.79923e-06	2.66433e-06	2.21707e-06
1-Heptadecene-4,6-diyne-3,9-diol	POS	2.87535e-06	2.60356e-06	2.32821e-06	2.81315e-06	3.44273e-06	2.69223e-06	3.45893e-06	2.63318e-06	3.40204e-06
5,6-Dihydro-4-methoxy-2H-pyran-2-one	POS	2.60971e-06	4.41845e-06	3.90247e-06	2.78072e-06	2.77167e-06	1.65504e-06	3.30933e-06	3.26795e-06	5.11648e-06
L-alpha-Amino-1H-pyrrole-1-hexanoic acid	POS	6.03375e-06	6.73702e-06	6.99087e-06	8.16514e-06	8.5758e-06	6.1951e-06	8.60966e-06	8.7885e-06	9.32885e-06
5-Megastigmen-7-yne-3,9-diol 3-glucoside	POS	1.39021e-06	1.58075e-06	1.2189e-06	1.82186e-06	1.93065e-06	1.16493e-06	7.69591e-07	2.03515e-06	1.05743e-06
Avenanthramide C	POS	3.12997e-07	1.0159e-06	6.45958e-07	7.42887e-07	1.34107e-06	1.67638e-07	3.87373e-07	1.59665e-06	8.05e-07
(x)-1,2-Propanediol 1-O-b-D-glucopyranoside	POS	1.04352e-06	1.67582e-06	1.9884e-06	1.52385e-06	9.22523e-07	1.20401e-06	1.16058e-06	1.04966e-06	1.81374e-06
N2-(2-Carboxymethyl-2-hydroxysuccinoyl)arginine	POS	1.94816e-06	1.75597e-06	2.01062e-06	3.11647e-06	2.32296e-06	2.48263e-06	1.65598e-06	1.53533e-06	1.67167e-06
N-Ethylglycine	POS	7.34695e-06	9.2856e-06	8.35416e-06	1.15169e-05	1.07944e-05	8.06127e-06	1.11144e-05	1.0995e-05	1.09966e-05
5beta-1,3,7(11)-Eudesmatrien-8-one	POS	5.91999e-06	5.24174e-06	5.42612e-06	4.82439e-06	4.43607e-06	2.70053e-06	4.33224e-06	4.35675e-06	5.33839e-06
Phloroacetophenone 6'-[xylosyl-(1->6)-glucoside]	POS	1.31397e-06	1.8701e-06	1.61186e-06	1.44511e-06	1.13593e-06	5.18453e-07	7.92451e-07	1.41239e-06	9.7694e-07
2-trans-6-cis-Dodecadienal	POS	7.59041e-05	8.12507e-05	7.43221e-05	9.13604e-05	8.95845e-05	8.26725e-05	8.14117e-05	8.92602e-05	9.09039e-05
Progesterone	POS	5.00288e-05	4.79242e-05	4.69623e-05	7.17844e-05	6.58508e-05	6.0131e-05	7.45048e-05	5.74489e-05	5.86915e-05
Auxin b	POS	3.3002e-07	9.21892e-07	1.20848e-06	6.39277e-07	9.65884e-07	4.65304e-07	9.84739e-07	1.26751e-06	1.14406e-06
Succinic anhydride	NEG	7.35572e-06	8.09325e-06	6.52987e-06	8.54834e-06	8.44812e-06	8.34137e-06	8.09477e-06	8.02819e-06	8.19945e-06
Epoxysiderol	POS	1.47497e-06	1.28279e-06	1.1578e-06	1.2378e-06	1.41821e-06	4.86321e-07	1.18338e-06	1.03659e-06	1.05603e-06
10-Hydroxycarbazepine	POS	0.00021439	0.000184023	0.000182965	0.000205521	0.000221355	0.000217369	0.000233177	0.000201627	0.000219337
Austroinulin	POS	5.19643e-07	4.04982e-07	4.81678e-07	7.07262e-07	5.89935e-07	3.48723e-07	8.14696e-07	3.45692e-07	5.31547e-07
[8]-Paradol	POS	1.35103e-06	9.59238e-07	1.1957e-06	1.19617e-06	1.36531e-06	1.36152e-06	1.48892e-06	1.08027e-06	9.16117e-07
Stigmasterol	POS	1.4478e-06	1.41803e-06	1.01435e-06	1.4534e-06	1.41075e-06	1.65591e-06	1.61278e-06	1.22164e-06	1.51414e-06
Tricycloekasantal	POS	2.16378e-06	1.5121e-06	1.40357e-06	1.32904e-06	1.47162e-06	1.81007e-06	1.3855e-06	1.49682e-06	1.43804e-06
6b-Angeloyl-3b,8b,9b-trihydroxy-7(11)-eremophilen-12,8-olide	POS	3.61105e-07	2.97927e-07	1.91986e-07	3.23662e-07	2.36428e-07	2.59731e-07	1.39221e-07	1.58805e-07	1.90384e-07
Dihydrofukinolide	POS	1.0889e-06	1.32145e-06	1.10031e-06	1.74903e-06	1.63794e-06	3.03228e-08	3.97392e-06	1.47613e-06	2.7287e-06
Threoninyl-Isoleucine	POS	4.72239e-06	4.59352e-06	4.32585e-06	4.905e-06	4.70776e-06	5.0658e-06	5.03473e-06	3.86783e-06	4.54965e-06
5,7-Megastigmadien-9-ol glucoside	POS	5.78093e-07	6.39231e-07	4.46142e-07	6.75177e-07	3.5586e-07	5.26774e-07	4.3795e-07	2.62566e-07	6.20788e-07
Arlatin	POS	1.59078e-06	1.45242e-06	1.59639e-06	2.06393e-06	1.78725e-06	1.87566e-06	2.17653e-06	1.99983e-06	1.92078e-06
Ganoderol B	POS	1.50887e-06	1.58036e-06	1.59633e-06	1.55243e-06	2.93998e-06	1.02799e-06	1.54682e-06	1.69977e-06	3.75291e-06
2,12-Epoxy-7(14)-illudadiene-3,8-diol	POS	2.0271e-06	1.83317e-06	1.41306e-06	1.62056e-06	1.79143e-06	1.67986e-06	1.41566e-06	1.95593e-06	1.45144e-06
Tryptophyl-Histidine	POS	2.27432e-06	1.52945e-06	2.00188e-06	2.57016e-06	2.33729e-06	2.48784e-06	2.43177e-06	2.15678e-06	2.26815e-06
beta-Bixin	POS	1.96521e-07	4.17332e-07	7.58962e-07	7.8076e-07	8.15558e-07	8.07272e-07	9.12411e-07	3.82329e-07	8.59752e-07
(6R,7S)-6,7-Epoxy-1,3-tetradecadiyne	POS	3.36381e-06	4.60937e-06	3.11695e-06	2.9871e-06	2.91454e-06	2.91713e-06	3.24417e-06	2.90639e-06	4.74225e-06
1,4,9-Cadinatriene	POS	2.8382e-07	1.67652e-07	2.46618e-07	2.07343e-07	2.5723e-07	2.54896e-07	1.33383e-07	1.68454e-07	2.44158e-07
Estriol	POS	1.58752e-06	1.5619e-06	1.16125e-06	1.89311e-06	1.67027e-06	7.68181e-07	1.8704e-06	1.56422e-06	1.83629e-06
Ethylsuberenol	POS	3.10369e-06	2.88102e-06	2.64061e-06	3.62524e-06	2.45581e-06	3.38345e-06	3.93954e-06	2.06721e-06	3.29512e-06
ent-7alpha,12beta-Dihydroxy-16-kauren-19,6beta-olide	POS	9.22233e-07	1.39409e-06	1.01988e-06	1.59683e-06	1.07635e-06	6.51725e-07	1.70771e-06	1.66881e-06	1.9154e-06
2,4-Di-tert-butylphenol	POS	8.03469e-07	1.09715e-06	9.65404e-07	8.77381e-07	1.29993e-06	7.58157e-07	1.32469e-06	1.77386e-06	1.70502e-06
8-(1,2-dihydroxy-3-methylbut-3-en-1-yl)-7-methoxy-2H-chromen-2-one	POS	2.57818e-06	2.31933e-06	3.01485e-06	2.51746e-06	2.59965e-06	3.11814e-06	1.95118e-06	1.8202e-06	2.43841e-06
Harderoporphyrin	POS	1.39258e-06	1.54368e-06	1.29565e-06	1.46756e-06	1.54728e-06	1.3983e-06	1.33355e-06	1.02176e-06	1.38787e-06
Octahydro-2,5,5,8a-tetramethyl-7H-1-benzopyran-7-one	POS	2.05504e-05	2.25919e-05	2.38346e-05	2.25073e-05	2.2934e-05	2.17628e-05	2.47049e-05	1.58684e-05	6.42029e-05
1alpha,15-Dihydroxymarasmene	POS	0.000257803	0.00051566	0.000813788	0.000574699	0.000381322	0.000277504	0.000266911	0.000534013	0.000362826
Pentadecanoic acid	NEG	3.71976e-07	2.17543e-07	2.57455e-07	3.66648e-07	2.86439e-07	1.23356e-08	4.4092e-07	2.92829e-07	2.01042e-07
Ipomeatetrahydrofuran	POS	2.95216e-06	2.34337e-06	2.38442e-06	2.26189e-06	3.08206e-06	3.00444e-06	2.66239e-06	1.4046e-06	1.29649e-06
Glucose-1,3-mannose oligosaccharide	POS	9.72536e-07	8.87776e-07	8.74742e-07	1.12994e-06	9.75086e-07	1.16084e-06	1.03466e-06	1.03628e-06	9.63763e-07
(R)-3,7-Dimethyl-1,6-octadien-3-ol	POS	2.7176e-07	2.16322e-07	3.52701e-07	2.57564e-07	2.9342e-07	2.87753e-07	2.61643e-07	2.10915e-07	1.68162e-07
Galactosylhydroxylysine	POS	2.76959e-07	1.89516e-07	1.27243e-07	1.81308e-07	1.97943e-07	5.27674e-07	2.92946e-07	1.9275e-07	1.61784e-07
Deacetylnomilin	POS	2.54981e-06	3.04711e-06	2.38455e-06	2.95328e-06	3.03102e-06	1.05684e-06	3.72829e-06	3.52371e-06	3.51195e-06
Dibutyl phthalate	NEG	1.14721e-05	1.01285e-05	9.96238e-06	1.05376e-05	9.76264e-06	1.21935e-05	1.16959e-05	9.65033e-06	1.08892e-05
(Â±)-(Z)-2-(5-Tetradecenyl)cyclobutanone	POS	1.92596e-07	2.30131e-07	1.41022e-07	1.97367e-07	2.53458e-07	3.31231e-07	2.16458e-07	2.0689e-07	2.40055e-07
(2E,6E)-1-Hydroxy-2,6,10-farnesatrien-9-one	POS	8.35071e-07	5.95934e-07	6.16034e-07	5.61348e-07	6.22322e-07	1.05637e-06	7.70457e-07	5.75653e-07	6.41035e-07
Licoagrochalcone B	POS	3.36973e-06	3.60598e-06	3.07642e-06	4.09702e-06	3.36761e-06	3.97685e-06	2.21737e-06	3.78591e-06	3.58029e-06
Epietiocholanolone	POS	1.90076e-05	1.59053e-05	1.2264e-05	1.91403e-05	1.80431e-05	2.08294e-05	2.09557e-05	2.04007e-05	1.92614e-05
Eupatilin	NEG	3.69465e-07	1.34739e-06	2.6394e-07	1.10315e-06	1.18626e-06	6.77129e-07	1.37711e-06	6.61536e-07	8.09846e-07
3-Hydroxy-10'-apo-b,y-carotenal	POS	2.21825e-06	1.96953e-06	2.01139e-06	2.22634e-06	2.04862e-06	2.61417e-06	1.91532e-06	1.75986e-06	1.75283e-06
N-Carboxyacetyl-D-phenylalanine	POS	5.85907e-07	4.21359e-07	3.7362e-07	5.8507e-07	5.5208e-07	8.32465e-07	7.62563e-07	6.09134e-07	9.03555e-07
(E)-4-Hexenal	POS	4.77698e-07	4.49606e-07	4.66547e-07	5.51929e-07	5.43644e-07	8.06524e-07	4.7839e-07	5.96137e-07	4.48365e-07
Artonin B	POS	4.2436e-06	3.66167e-06	4.34894e-06	3.60404e-06	3.68982e-06	4.43202e-06	5.57842e-06	2.74782e-06	3.55011e-06
2-(2-Hydroxy-4-methylphenyl)-3-pentanone	POS	4.89228e-07	3.53154e-07	4.25212e-07	4.18179e-07	3.72359e-07	4.39052e-07	4.26649e-07	4.37884e-07	4.15128e-07
Sebiferic acid	POS	5.98801e-07	5.30922e-07	4.83314e-07	4.5522e-07	5.51632e-07	8.13961e-07	2.75743e-07	1.49418e-07	4.99991e-07
2'-Hydroxynicotine	POS	1.7061e-05	1.5162e-05	1.16579e-05	1.68982e-05	1.75965e-05	1.84778e-05	1.84273e-05	2.48072e-05	1.7593e-05
L-prolyl-L-proline	POS	9.42813e-07	1.4826e-07	8.55553e-07	9.17039e-07	1.00704e-06	7.47767e-07	1.76514e-06	6.35128e-07	1.06804e-06
Lenticin	POS	1.41864e-06	5.04119e-07	9.69241e-07	1.43489e-06	1.03194e-06	9.74374e-07	1.7837e-06	1.4514e-06	1.05249e-06
(1S,2S,4S,5R)-1,8-Epoxy-p-menthane-2,5-diol	POS	6.40655e-07	7.44295e-07	6.81443e-07	5.96976e-07	6.83459e-07	5.51907e-07	9.57229e-07	9.01613e-07	8.41585e-07
N2-Succinyl-L-ornithine	POS	1.5407e-05	3.98525e-05	1.44978e-05	1.7914e-05	1.69623e-05	2.03814e-05	6.29773e-05	1.76171e-05	5.57065e-05
Petasitin	POS	3.14177e-05	3.25099e-05	3.18957e-05	3.15055e-05	2.9585e-05	3.19603e-05	3.76291e-05	3.00909e-05	2.92278e-05
Lactaronecatorin A	POS	4.11091e-05	2.60819e-05	5.26748e-05	0	0	0	4.92756e-07	1.50701e-06	1.01712e-06
Monoethylglycinexylidide	POS	7.70853e-07	2.03735e-07	8.94992e-07	7.55385e-07	8.75717e-07	8.24844e-07	8.71067e-07	1.05473e-06	1.00215e-06
Marasmene	POS	5.55169e-07	3.92367e-07	4.89954e-07	5.16831e-07	3.52146e-07	7.71044e-07	4.38551e-07	3.56797e-07	4.59429e-07
5-Phenyl-1,3-oxazinane-2,4-dione	POS	2.03602e-07	1.95104e-07	1.40829e-07	1.67739e-07	2.05599e-07	1.44229e-07	2.48833e-07	1.66381e-07	2.281e-07
8(17),12-Labdadiene-15,16-dial	POS	7.1624e-06	6.72341e-06	7.63489e-06	7.62238e-06	7.348e-06	7.13343e-06	8.56858e-06	7.19222e-06	7.48128e-06
Chloropanaxydiol	POS	3.23756e-07	3.12218e-07	3.45501e-07	3.98383e-07	2.2111e-07	2.38575e-07	2.86271e-07	2.32318e-07	2.609e-07
Gravacridonediol	POS	6.64086e-07	3.15824e-07	2.9716e-07	2.42907e-07	2.29162e-07	3.334e-07	2.53402e-07	2.56046e-07	3.05814e-07
MG(20:4(5Z,8Z,11Z,14Z)/0:0/0:0)	POS	4.00432e-06	3.78942e-06	7.34215e-06	7.67782e-06	6.53205e-06	5.62793e-06	3.62231e-06	7.59145e-06	3.75364e-06
Riesling acetal	POS	0.000127814	0.000303439	3.06254e-05	6.9604e-05	3.55428e-05	3.59142e-05	3.99333e-05	6.95708e-05	3.66552e-05
Gentiatibetine	POS	2.44328e-06	2.0998e-06	2.03617e-06	2.53301e-06	2.37091e-06	3.66354e-06	2.96507e-06	2.87751e-06	2.75153e-06
(Â±)-1-(4-Methylphenyl)ethanol	POS	1.28613e-06	1.15832e-06	1.09821e-06	1.34752e-06	1.22259e-06	1.75805e-06	1.14009e-06	1.35658e-06	1.38948e-06
5-Imino-2-methyl-1-cyclopenten-1-ol	POS	4.0663e-07	1.96619e-07	5.21588e-07	3.00987e-07	2.9295e-07	2.6388e-07	3.61903e-07	3.89282e-07	2.3816e-07
6-Angeloylfuranofukinol	POS	3.68308e-07	9.82388e-07	1.41874e-06	1.03239e-06	8.4015e-07	1.57384e-06	1.67047e-06	8.63802e-07	1.79567e-06
PC(P-18:1(9Z)/16:1(9Z))	POS	2.94338e-06	2.72815e-06	2.79044e-06	5.33127e-06	3.10265e-06	4.12587e-06	2.89058e-06	4.97363e-06	2.6937e-06
(2R)-1-O-beta-D-Galactopyranosylglycerol	POS	3.10307e-07	4.57749e-07	1.82059e-07	3.81488e-07	4.76194e-07	3.70518e-08	6.31692e-07	6.23151e-07	5.75214e-07
Harmaline	POS	1.21858e-06	1.17417e-06	1.19633e-06	8.03551e-07	8.94783e-07	1.04168e-06	9.09678e-07	8.57003e-07	1.18612e-06
Formononetin	NEG	4.77418e-07	3.7293e-07	4.87231e-07	5.23619e-07	3.29157e-07	8.41358e-07	5.63871e-07	7.20875e-07	5.13653e-07
7,18-Dihydroxykaurenolide	POS	6.03383e-05	5.1837e-05	0.000184347	0.000216822	0.000186859	0.000100082	5.58855e-05	0.000183144	5.9799e-05
Leukotriene B4	NEG	1.11385e-06	1.38498e-06	9.63757e-07	1.59698e-06	1.20566e-06	1.58905e-06	7.27108e-07	1.12659e-06	9.12372e-07
Avenalumin II	POS	8.65256e-08	7.87812e-08	1.56815e-07	1.28387e-07	8.18704e-08	1.44813e-07	1.69334e-07	1.98992e-07	1.28451e-07
N'-Hydroxymethylnorcotinine	POS	0	1.57616e-07	9.89686e-08	1.75586e-07	1.04288e-07	0	5.60808e-08	1.1654e-07	1.60781e-07
Deoxyloganic acid	POS	3.70394e-06	2.78847e-06	3.18459e-06	3.88993e-06	4.39636e-06	4.1908e-06	3.58779e-06	3.74788e-06	3.4151e-06
[12]-Gingerol	POS	5.25989e-06	4.61464e-06	7.80917e-06	1.11639e-05	1.15925e-05	9.79847e-06	8.27776e-06	1.00566e-05	9.14799e-06
1-(2,3-Dihydro-1H-pyrrolizin-5-yl)-1,4-pentanedione	POS	2.06774e-06	1.63214e-06	1.86109e-06	3.0073e-06	2.32493e-06	2.005e-06	2.73256e-06	1.94482e-06	3.28065e-06
Punicic acid	POS	8.10975e-07	3.18229e-07	8.34288e-07	6.72921e-07	3.55059e-07	5.80918e-07	4.7087e-07	6.16423e-07	4.61859e-07
alpha-Hydroxytamoxifen	POS	6.22076e-06	3.79704e-06	4.40933e-06	4.67365e-06	4.31055e-06	6.7214e-06	4.5645e-06	4.45361e-06	4.31128e-06
Epioxylubimin	POS	1.97462e-05	1.86331e-05	1.99488e-05	1.89827e-05	1.79671e-05	2.02428e-05	1.75703e-05	1.67099e-05	1.72121e-05
(R)-Pterosin B	POS	3.75007e-07	3.54686e-07	3.56336e-07	3.74156e-07	3.26507e-07	5.1162e-07	2.92887e-07	3.08876e-07	3.76096e-07
15-Deacetylcalonectrin	POS	1.30727e-06	9.04345e-07	1.38699e-06	1.04371e-06	1.22111e-06	2.01609e-06	7.80646e-07	9.77318e-07	1.13572e-06
Valyl-Phenylalanine	POS	1.95422e-06	1.61366e-06	1.91733e-06	1.97118e-06	1.75955e-06	1.84237e-06	1.64314e-06	1.62347e-06	1.24137e-06
2-Hexyl-3-phenyl-2-propenal	POS	2.17446e-07	3.01219e-07	3.28769e-07	1.26802e-07	1.30895e-07	2.47303e-08	1.27339e-06	5.98014e-07	3.37325e-07
5a-Tetrahydrocortisol	POS	6.97921e-07	5.82649e-07	8.60822e-07	5.86271e-07	5.43739e-07	8.24728e-07	1.33362e-06	5.40724e-07	6.70281e-07
(-)-Salsoline	POS	3.67554e-07	2.76463e-07	4.7674e-07	1.74001e-07	4.21722e-07	3.74443e-07	4.75901e-07	3.66517e-07	2.9594e-07
Dihydropanaxacol	POS	8.17191e-07	8.5847e-07	1.08746e-06	6.27176e-07	4.94977e-07	1.13937e-06	1.08527e-06	1.44391e-06	9.35452e-07
3-Epiarmefolin	POS	4.59551e-07	4.08445e-07	3.62781e-07	5.38486e-07	4.73223e-07	5.12405e-07	3.46668e-07	3.25064e-07	3.2705e-07
1-(3-Furanyl)-6,7-dihydroxy-4,8-dimethyl-1-nonanone	POS	1.52439e-06	5.15813e-07	6.06813e-07	1.03836e-06	6.18872e-07	0	1.35267e-06	9.76711e-07	9.35465e-07
6,10,14-Trimethyl-5,9,13-pentadecatrien-2-one	POS	3.45257e-06	2.37477e-06	2.81385e-06	2.99226e-06	2.93193e-06	3.37285e-06	2.58473e-06	2.53992e-06	3.21679e-06
5-Ethyl-4-methyloxazole	POS	1.79377e-06	5.16154e-07	5.67724e-07	1.55293e-06	6.22559e-07	1.43459e-06	1.30932e-06	1.14968e-06	1.85879e-06
Epijasminoside A	POS	1.70286e-06	1.56864e-06	1.05283e-06	1.9538e-06	7.60993e-07	2.52472e-06	2.54235e-06	9.7003e-07	1.5048e-06
Perilloside A	POS	1.00977e-06	1.10911e-06	7.14581e-07	8.75955e-07	8.57471e-07	9.63534e-07	1.10743e-06	7.29331e-07	8.88459e-07
Colupone	POS	4.35658e-05	1.84232e-05	2.11815e-05	2.45496e-05	2.68177e-05	2.81472e-05	2.80279e-05	2.2859e-05	2.54083e-05
Estazolam	POS	1.60904e-05	1.50527e-05	1.62118e-05	1.62976e-05	1.35532e-05	1.68033e-05	1.70146e-05	7.18997e-06	1.81409e-05
Gibberellin A38	POS	8.16862e-06	6.94967e-06	7.36406e-06	8.19659e-06	7.2561e-06	7.48136e-06	9.08653e-06	7.8848e-06	8.45315e-06
Demethoxyshogaol	POS	4.45163e-06	3.82364e-06	2.83883e-06	4.41875e-06	3.68725e-06	6.96709e-06	4.14807e-06	3.84861e-06	5.11046e-06
Anhydrocinnzeylanol	POS	1.81934e-06	5.60413e-07	6.94183e-07	7.8364e-07	8.49103e-07	1.20738e-06	8.57969e-07	5.8833e-07	8.11439e-07
N2-Succinyl-L-glutamic acid 5-semialdehyde	POS	1.52105e-06	7.70414e-07	8.25142e-07	1.65181e-06	1.95145e-06	1.05748e-06	1.52508e-06	2.17228e-06	2.9252e-06
Gibberellin A3	NEG	7.2659e-06	6.50383e-06	3.52039e-06	3.8593e-06	7.37954e-06	6.83016e-06	5.94496e-06	3.7151e-06	3.94627e-06
ent-16b,19-Kauranediol 19-acetate	POS	2.84333e-06	3.11986e-06	2.60915e-06	2.96455e-06	3.41948e-06	3.48508e-06	4.26012e-06	3.15338e-06	4.3121e-06
3-Aminopropionaldehyde	POS	0.000143968	0.000148855	0.000143176	7.36642e-05	7.30462e-05	0.00012635	0.000140198	0.000177142	9.30383e-05
Theobromine	NEG	3.98725e-06	3.11074e-06	3.49389e-06	4.88593e-06	3.06114e-06	3.4531e-06	3.77265e-06	3.57164e-06	4.03027e-06
L-Erythrulose	NEG	2.9602e-05	2.79112e-05	2.36077e-05	3.00325e-05	3.41347e-05	7.96105e-08	5.62025e-05	5.46371e-05	4.87481e-05
3-Hydroxy-1-phenyl-1-heptadecanone	POS	2.6179e-06	2.10111e-06	2.12115e-06	2.76015e-06	7.29977e-06	9.21252e-06	2.53575e-06	2.61725e-06	3.05952e-06
[7]-Paradol	POS	9.88145e-05	7.586e-05	8.86788e-05	0.000104675	8.87275e-05	0.000119908	0.000102541	8.5079e-05	0.000105098
Maslinic acid	NEG	2.49296e-05	1.99158e-05	2.24164e-05	2.65795e-05	2.26899e-05	3.08866e-05	2.53476e-05	2.23157e-05	2.7002e-05
2,2,4,4-Tetramethyl-6-(1-oxobutyl)-1,3,5-cyclohexanetrione	POS	2.14576e-05	1.83286e-05	1.95431e-05	2.13262e-05	1.9691e-05	2.32507e-05	2.10696e-05	1.79379e-05	2.2128e-05
N-Norgramine	POS	1.64275e-06	1.47772e-06	1.59241e-06	1.48317e-06	1.2963e-06	1.58135e-06	1.37408e-06	1.11063e-06	1.35871e-06
3-Acetoxy-3-methyl-1-phenylbutane	POS	1.73512e-07	2.81056e-07	1.85655e-07	2.98483e-07	3.9124e-07	2.64843e-07	2.9755e-07	2.70532e-07	3.0263e-07
Norepinephrine	POS	1.35694e-07	6.46815e-08	7.42427e-08	1.17465e-07	1.11784e-07	2.0356e-07	1.19892e-07	4.29213e-08	2.68054e-08
Histidinyl-Hydroxyproline	POS	1.56353e-07	0	8.12789e-08	2.91095e-07	1.52163e-07	3.0556e-07	2.13463e-07	3.09709e-07	1.21503e-07
alpha-Methylstyrene	POS	1.49518e-05	1.45039e-05	1.44575e-05	1.54933e-05	1.40018e-05	1.57759e-05	1.56173e-05	1.32969e-05	1.53528e-05
3-O-Acetylepisamarcandin	POS	4.8022e-07	6.16017e-07	1.39639e-06	5.81538e-07	5.95288e-07	3.92466e-07	2.10204e-07	6.08307e-07	5.29876e-07
8-Acetoxy-4-acoren-3-one	POS	1.67453e-06	1.39213e-06	1.48801e-06	1.25294e-06	1.30821e-06	1.30031e-06	1.40469e-06	1.1736e-06	1.36021e-06
Sterebin A	POS	1.96522e-06	1.97721e-06	2.64914e-06	1.8991e-06	1.80031e-06	2.32012e-06	1.94941e-06	1.82901e-06	2.29216e-06
Nitrobenzene	POS	4.40068e-07	1.16593e-06	2.41873e-07	7.93493e-07	1.18693e-06	7.57169e-07	1.11762e-06	1.17731e-06	5.50574e-07
albendazole S-oxide	POS	3.95518e-07	4.02676e-07	4.04679e-07	5.00873e-07	3.92128e-07	6.04962e-07	5.39449e-07	2.78225e-07	4.28044e-07
Glycyrin	POS	2.67368e-06	3.18532e-06	3.17211e-06	3.22609e-06	2.77075e-06	5.60682e-06	5.86595e-06	3.94826e-06	8.80918e-06
Hexyl phenylacetate	POS	1.01208e-06	2.01648e-06	1.05654e-06	2.87688e-06	2.69751e-06	1.25937e-06	3.47066e-06	2.90818e-06	3.31362e-06
[12]-Gingerdione	POS	2.01222e-06	1.82225e-06	1.24338e-06	1.37172e-06	1.52932e-06	2.56822e-06	2.47718e-06	1.63647e-06	2.43297e-06
3-Carbamoyl-2-phenylpropionaldehyde	POS	5.11948e-05	3.36691e-05	2.4001e-05	3.45409e-05	4.52903e-05	4.99877e-05	5.23421e-05	2.76686e-05	4.86458e-05
Isokobusone	POS	2.17632e-05	2.12813e-05	3.40255e-05	2.73348e-05	2.65595e-05	2.94126e-05	6.30891e-05	2.65458e-05	6.02881e-05
Ethylmalonic acid	NEG	9.00081e-07	6.40566e-07	9.20438e-07	8.87162e-07	7.82211e-07	1.19993e-06	1.09312e-06	1.12371e-06	1.24115e-06
N-Desmethyltamoxifen	POS	6.84558e-06	7.05775e-06	6.69286e-06	6.55155e-06	5.81681e-06	4.44046e-06	7.37097e-06	6.30782e-06	6.89859e-06
4,11,13,15-Tetrahydroridentin B	POS	4.3816e-07	4.18537e-07	8.19448e-07	7.39107e-07	4.57585e-07	2.04332e-06	8.81326e-07	5.87586e-07	8.1388e-07
3-Benzyl-4-heptanone	POS	4.19867e-07	2.98811e-07	3.68201e-07	3.36459e-07	3.46826e-07	1.94628e-07	2.16089e-07	3.9904e-07	3.2534e-07
D-Pantethine	POS	1.68679e-06	1.59628e-06	1.3321e-06	1.61248e-06	1.48871e-06	1.79609e-06	1.83604e-06	1.38541e-06	1.67678e-06
Perlolyrine	POS	7.76669e-05	7.20405e-05	7.15132e-05	9.23039e-05	0.000101245	9.48762e-05	0.000116051	0.000100488	0.00011461
4-Coumaroyl-2-hydroxyputrescine	POS	1.66402e-05	1.53007e-05	1.3836e-05	1.38566e-05	1.34636e-05	1.59084e-05	1.7514e-05	1.36596e-05	1.67518e-05
5-De-O-methyltoddanol	POS	3.46727e-06	4.69328e-06	5.19949e-06	3.15369e-06	3.80308e-06	2.55007e-06	4.40545e-07	3.11587e-06	1.03123e-06
(3beta,6beta)-Furanoeremophilane-3,6-diol 6-acetate	POS	4.00615e-07	2.77511e-07	2.70515e-07	3.47309e-07	3.27466e-07	3.3975e-07	4.0669e-07	3.35712e-07	3.08454e-07
Albendazole sulfone	POS	0	0	1.3005e-07	0	4.26487e-08	0	4.99236e-07	4.68112e-07	3.35496e-07
10-Hydroxymelleolide	POS	4.27097e-07	5.52016e-07	3.16021e-07	3.81288e-07	7.46048e-07	8.94535e-07	3.62157e-07	8.06712e-07	5.91118e-07
Phenylalanyl-Tyrosine	POS	3.18289e-07	7.32496e-07	6.52761e-07	3.10652e-07	2.7665e-07	8.02203e-07	1.22585e-06	2.63259e-07	2.28439e-07
xi-8,9-Dehydrotheaspirone	POS	2.26493e-06	2.13799e-06	2.18106e-06	9.46073e-07	1.86428e-06	1.78072e-06	2.08459e-06	1.26682e-06	2.04792e-06
p-Isopropylphenol	POS	3.5759e-07	3.58439e-07	3.87012e-07	3.93769e-07	3.0529e-07	4.66366e-07	2.59363e-07	6.98854e-07	1.07866e-06
Fragransin B2	POS	3.73311e-06	3.3972e-06	3.44666e-06	3.88439e-06	2.93272e-06	4.6497e-06	3.85956e-06	4.16329e-06	4.85264e-06
DG(16:0/18:4(6Z,9Z,12Z,15Z)/0:0)	POS	1.36837e-06	1.97962e-06	1.56285e-06	1.8036e-06	2.39308e-06	1.15683e-06	1.65566e-06	2.26068e-06	8.48328e-07
Schidigeragenin B	POS	3.37175e-06	3.25664e-06	3.45325e-06	3.93239e-06	3.64563e-06	3.6686e-06	3.48267e-06	1.19338e-06	3.85059e-06
Tenuazonic acid	POS	2.28781e-06	2.9472e-06	2.25362e-06	2.35782e-06	3.16746e-06	3.32904e-06	4.2962e-06	2.79737e-06	3.31365e-06
11,12,15-THETA	POS	6.21721e-05	5.20937e-05	5.15427e-05	0	0	0	0	0	0
2alpha-Hydroxyalantolactone	POS	3.3983e-06	3.04715e-06	4.61546e-06	4.04881e-06	2.83361e-06	3.1438e-06	3.42274e-06	3.12663e-06	3.38083e-06
ent-15-Kaurene-17,19-dioic acid	POS	6.1031e-07	5.44967e-07	5.37058e-07	5.33047e-07	6.52179e-07	5.61896e-07	6.6978e-07	4.64124e-07	3.75117e-07
Dimethyl dialkyl ammonium chloride	POS	0.000111706	0.000104038	0.000102854	0.000124905	0.000119766	0.000136033	0.000138632	5.34799e-05	6.82559e-05
alpha-Santalal	POS	3.48329e-06	3.32182e-06	2.65885e-06	2.89095e-06	2.5626e-06	4.32784e-06	6.11611e-06	2.55792e-06	4.24717e-06
Valyl-Tyrosine	POS	6.73494e-07	1.04928e-06	1.02893e-06	1.10124e-06	1.1359e-06	5.46024e-07	8.89435e-07	7.19888e-07	1.16469e-06
Capsiate	POS	9.41559e-07	5.21592e-07	6.36345e-07	1.0238e-06	7.72902e-07	8.19788e-07	9.59964e-07	8.68352e-07	8.68971e-07
1-Methylinosine	POS	1.32352e-06	9.44289e-07	9.58264e-07	1.29092e-06	1.26252e-06	1.22369e-06	1.44547e-06	1.06902e-06	1.09892e-06
Momilactone B	POS	1.90671e-07	5.79347e-07	4.13813e-07	5.32854e-07	5.86423e-07	1.57923e-07	5.94497e-07	9.25077e-07	5.57587e-07
Etrogol	POS	8.21995e-07	6.1869e-06	5.9673e-06	7.49573e-06	7.25387e-06	8.188e-06	1.11367e-05	7.67267e-06	8.41598e-06
5-Deoxymyricanone	POS	7.21975e-07	9.19916e-07	1.61014e-06	9.68657e-07	1.33049e-06	1.79752e-06	6.91512e-07	1.0374e-06	1.52042e-06
Ethiin	POS	7.50097e-05	6.52078e-05	7.01551e-05	0.00010319	9.68086e-05	0.000108334	0.000110087	0.000133701	0.000112707
Furanodiene	POS	3.119e-06	2.42607e-06	2.65707e-06	3.06202e-06	3.08197e-06	3.00195e-06	2.66673e-06	3.21528e-06	2.68579e-06
15-HETE	NEG	5.81016e-07	8.28529e-07	1.46092e-06	1.0773e-06	1.67074e-06	5.74608e-07	9.81343e-07	8.47478e-07	2.19057e-06
Arginyl-Methionine	POS	0.000121644	8.90642e-05	3.20126e-05	8.99187e-05	4.66757e-05	0.000159524	0.000106228	4.27209e-05	5.13627e-05
3-[(5-Methyl-2-furanyl)methyl]-1H-pyrrole	POS	2.34108e-06	2.72838e-06	3.83801e-06	9.35867e-07	1.14594e-06	2.17059e-06	1.52634e-06	1.08911e-06	9.83229e-07
Sterebin B	POS	2.5309e-06	2.58015e-06	3.00113e-06	2.31702e-06	2.63604e-06	2.80793e-06	2.74405e-06	2.23295e-06	2.78003e-06
Dihydrocumambrin A	POS	3.39891e-06	4.94785e-06	9.38766e-07	1.30446e-06	2.34227e-06	1.9544e-06	1.29995e-06	2.67242e-06	4.42735e-06
N-Acetylneuraminic acid	POS	1.40838e-06	1.52169e-06	5.55983e-06	6.79588e-06	6.36709e-06	2.12997e-06	1.47662e-06	6.63225e-06	1.89865e-06
[6]-Gingerdiol 3,5-diacetate	NEG	0.00355776	0.00353056	0.00370568	0.00262337	0.00363751	0.00953667	0.00346494	0.00355304	0.00329722
Panaquinquecol 1	POS	1.00228e-06	1.08892e-06	3.20244e-06	3.66977e-06	3.73925e-06	1.2443e-06	8.75047e-07	3.95191e-06	9.33013e-07
7-Ethyl-5,6-dihydro-1,4-dimethylazulene	POS	4.4676e-07	2.56858e-07	3.14342e-07	3.29766e-07	3.40399e-07	4.32639e-07	5.10191e-07	3.68659e-07	2.8093e-07
Feruloyl-2-hydroxyputrescine	POS	3.48384e-06	3.1996e-06	3.71934e-06	4.81776e-06	5.53095e-06	4.2762e-06	5.41472e-06	5.25886e-06	5.06624e-06
Gibberellin A53	NEG	8.10061e-06	1.0493e-05	9.96193e-06	1.332e-05	1.13994e-05	1.01424e-05	1.18997e-05	1.03888e-05	2.50644e-05
N-trans-Feruloyloctopamine	POS	2.2619e-05	2.44497e-05	2.21699e-05	1.96338e-05	1.9043e-05	2.21985e-05	2.55195e-05	2.11223e-05	2.40057e-05
5,8-Epoxy-5,8-dihydro-10'-apo-b,y-carotene-3,10'-diol	POS	7.41601e-05	6.94562e-05	7.05476e-05	7.19684e-05	6.98397e-05	7.92226e-05	7.20923e-05	6.32878e-05	6.98677e-05
Phenylalanyl-Threonine	POS	1.48031e-05	1.40913e-05	1.42864e-05	1.44561e-05	1.42028e-05	1.59975e-05	1.48334e-05	1.36487e-05	1.4614e-05
Cellulose triacetate	POS	8.10743e-07	7.93201e-07	8.71302e-07	2.42366e-06	2.86144e-06	2.33538e-06	4.26381e-06	3.70908e-06	4.1483e-06
LysoPC(P-16:0)	POS	8.55899e-06	5.90152e-06	5.10173e-06	5.12832e-06	6.70323e-06	5.43562e-06	9.23217e-06	5.04464e-06	5.86102e-06
Tetrahydropentoxyline	POS	1.07081e-05	1.49193e-05	1.91549e-05	0	0	0	0	0	0
MG(18:4(6Z,9Z,12Z,15Z)/0:0/0:0)	POS	0.0125034	0.0125009	0.0114446	0.0134121	0.0137291	0.0162126	0.0163187	0.0145691	0.014446
1,2-Epoxy-1,2,7,7',8,8',11,12-octahydro-psi,psi-carotene	POS	9.71217e-06	9.97701e-06	8.83238e-06	8.90144e-06	1.08899e-05	1.17661e-05	1.34113e-05	1.16781e-05	1.27784e-05
Junosine	POS	0.000271099	0.000262397	0.000264246	0.000262196	0.000250587	0.000262706	0.00026635	0.000255811	0.000271097
10-Acetylpanaxytriol	POS	1.10708e-06	9.46581e-07	1.02111e-06	1.14743e-06	9.88157e-07	1.03853e-06	9.56071e-07	1.16824e-06	1.09722e-06
(E,E)-1,6-bis(4-methoxyphenyl)-1,5-hexadiene	POS	7.60858e-06	5.95318e-06	6.11219e-06	6.34581e-06	5.65042e-06	6.07609e-06	6.59036e-06	5.57053e-06	6.01212e-06
N2-Fructopyranosylarginine	POS	1.98747e-06	3.18597e-06	1.90118e-06	2.1796e-06	2.17166e-06	2.53172e-06	2.73238e-06	2.55623e-06	3.24002e-06
Falcarindiol	POS	7.65399e-06	5.63505e-06	2.53058e-06	6.08129e-06	7.6714e-06	1.36317e-05	8.53327e-06	8.02977e-06	8.52736e-06
Testosterone sulfate	POS	1.57869e-05	1.60652e-05	1.52123e-05	1.7637e-05	1.59712e-05	1.90344e-05	1.87787e-05	1.56065e-05	1.68931e-05
Vitamin A2 aldehyde	POS	1.18966e-06	1.65975e-06	1.55671e-06	1.69941e-06	1.47358e-06	7.75193e-07	1.15806e-06	9.13209e-07	1.36128e-06
7-(1,3-Cyclohexadienyl)-5-hydroxy-2,6-dimethyl-2-hepten-4-one	POS	1.05362e-05	9.11685e-06	1.10097e-05	1.06253e-05	1.244e-05	1.24501e-05	6.25493e-07	9.80769e-06	1.03496e-05
2-Benzylidene-1-heptanol	POS	4.85227e-06	4.77446e-06	5.22545e-06	6.77896e-06	6.95769e-06	7.15926e-06	9.09307e-06	7.1886e-06	7.60331e-06
Debenzoylzucchini factor B	POS	9.91728e-06	9.06487e-06	8.04697e-06	9.1385e-06	9.12297e-06	8.90886e-06	9.58879e-06	6.52612e-06	5.99263e-06
Laurolitsine	POS	3.08008e-06	5.20396e-06	1.92348e-06	3.03927e-06	5.80977e-06	6.05333e-06	6.04032e-06	1.91229e-06	5.9448e-06
N-Nitrosothiazolidine-4-carboxylic acid	POS	3.33355e-06	3.47622e-06	2.77465e-06	1.88667e-06	4.19885e-06	2.28532e-06	2.96982e-06	3.0221e-06	3.19163e-06
(Z)-4-Heptenal	POS	2.40103e-07	6.4052e-08	3.29409e-07	4.05271e-07	2.57633e-07	1.76052e-07	3.12279e-07	2.17887e-07	2.30929e-07
Rishitin	POS	6.16708e-06	5.19303e-06	5.6949e-06	5.04467e-06	4.60596e-06	3.61903e-06	4.74894e-06	6.00045e-06	5.45697e-06
Norisodomesticine	POS	8.1784e-07	9.20168e-07	6.30119e-07	9.85108e-07	7.99996e-07	1.07658e-06	9.77285e-07	1.26938e-06	1.11633e-06
xi-p-Mentha-3,8-dien-1-ol	POS	9.64195e-07	1.01613e-06	8.56631e-07	1.63174e-06	1.6968e-06	1.61366e-06	7.91394e-07	1.9406e-06	2.37627e-06
Fusarochromanone	POS	2.27042e-06	2.25221e-06	1.86595e-06	0	0	0	0	0	0
(3b,6b,8a,12a)-8,12-Epoxy-7(11)-eremophilene-6,8,12-trimethoxy-3-ol	POS	7.08502e-07	4.73426e-07	1.17291e-06	2.17083e-06	1.39761e-06	1.19076e-06	5.33323e-07	1.57324e-06	8.16411e-07
3'-O-Methyladenosine	POS	1.43811e-06	1.01308e-06	6.47732e-07	2.02432e-06	1.79447e-06	6.20259e-07	1.60591e-06	1.64089e-06	1.62922e-06
Epirosmanol	POS	2.10263e-06	2.11585e-06	2.31164e-06	1.75171e-06	2.13137e-06	2.72969e-06	2.6073e-06	2.80218e-06	2.1504e-06
11,12-Dimethylrosmanol	POS	6.73896e-05	6.53181e-05	6.14475e-05	6.67879e-05	6.80177e-05	8.61077e-05	8.25458e-05	7.96121e-05	7.24942e-05
Delta-12-Prostaglandin J2	POS	1.22078e-06	1.01728e-06	1.23802e-06	1.43852e-06	1.38695e-06	1.81556e-06	3.20091e-06	5.25071e-06	2.946e-06
7'-O-Methylmarmin	POS	3.18522e-07	6.82665e-07	4.57754e-07	2.6312e-07	2.77633e-07	9.34892e-08	3.98252e-07	8.05574e-07	6.44541e-07
(E)-2-Nonen-4-one	POS	7.44601e-06	8.74086e-06	7.55027e-06	7.67873e-06	5.097e-06	7.39393e-06	5.22129e-06	4.78215e-06	6.43431e-06
Beta-Carboline	POS	1.88028e-05	2.29676e-05	2.78101e-05	2.04515e-05	1.69966e-05	1.89891e-05	1.27436e-05	1.03848e-05	1.55407e-05
1-(2,6,6-Trimethyl-2-cyclohexen-1-yl)-1,6-heptadien-3-one	POS	1.57263e-06	1.85862e-06	1.73357e-06	2.21357e-06	1.53263e-06	2.19199e-06	2.13808e-06	1.54681e-06	1.75017e-06
Allysine	POS	1.25479e-06	1.17544e-06	4.44018e-07	1.11218e-06	5.10121e-07	1.57818e-06	1.77099e-06	2.31648e-06	1.37678e-06
(3R,3aR,7aS)-3-Butylhexahydro-1(3H)-isobenzofuranone	POS	0.000278755	0.000298185	0.000289122	0.000295221	0.000370615	0.000304546	0.000422024	0.00041631	0.000423971
Phenylalanyl-Glycine	POS	1.61368e-06	2.11658e-06	2.88487e-06	3.14188e-06	1.99198e-06	1.54224e-06	2.15436e-06	1.82074e-06	2.21043e-06
Ganodosterone	POS	0.00237828	0.00247381	0.00195558	0.00382428	0.00219951	0.00245139	0.00397757	0.00223446	0.00315795
L-1,2,3,4-Tetrahydro-beta-carboline-3-carboxylic acid	POS	1.93504e-05	2.0879e-05	1.98146e-05	0	0	0	0	0	0
3-Hydroxy-6,8-dimethoxy-7(11)-eremophilen-12,8-olide	POS	2.53872e-06	2.73419e-06	2.44459e-06	2.16623e-06	2.35235e-06	2.52425e-06	2.69862e-06	2.13408e-06	1.91947e-06
2-Butyl-4-methylphenol	POS	5.41882e-06	5.37776e-06	5.14954e-06	4.96246e-06	4.82278e-06	6.12726e-06	5.252e-06	4.80724e-06	5.72367e-06
Anguidol	POS	1.9208e-06	1.73742e-06	9.40748e-07	1.79813e-06	2.09808e-06	1.13112e-06	2.25666e-06	2.13482e-06	2.18263e-06
13,14-Dihydro PGE1	NEG	2.3868e-06	2.22776e-06	2.07502e-06	1.63593e-06	1.76773e-06	1.62719e-06	2.49427e-06	2.42412e-06	1.83115e-06

## Sheet: Table S2
Metabolite	type	EM_0_1	EM_0_2	EM_0_3	EM_3_1	EM_3_2	EM_3_3	EM_7_1	EM_7_2	EM_7_3	VIP	p_value	FDR
Glycolic acid	NEG	0.000150075	0.000145197	0.000143539	1.30554e-06	2.56453e-06	2.54245e-07	2.34933e-06	4.37533e-06	5.57852e-06	1.08454	4.28301e-10	1.02021e-07
Picolinic acid	NEG	1.57695e-05	1.65536e-05	1.60423e-05	2.63931e-05	2.52188e-05	3.11926e-05	3.66824e-05	3.52778e-05	3.55579e-05	1.5721	4.35395e-05	0.000339857
Pyridoxine	POS	3.96844e-05	3.27434e-05	4.01594e-05	8.03739e-05	9.67643e-05	8.16841e-05	0.000163304	0.000155471	0.000162249	1.60564	1.06226e-06	1.80735e-05
5-Methyl-2-furancarboxaldehyde	POS	2.8827e-05	2.67067e-05	2.61247e-05	0.000103087	9.29999e-05	0.000108282	6.75814e-05	6.85961e-05	6.37321e-05	1.07185	4.40757e-06	5.63367e-05
Adenosine	POS	4.25572e-06	4.21591e-06	5.19483e-06	2.5564e-05	2.26256e-05	2.59562e-05	5.92627e-05	5.38002e-05	5.52426e-05	1.58845	1.86594e-07	5.84824e-06
2-Methylhippuric acid	POS	0.000654616	0.000623948	0.000616517	0.000576506	0.000567279	0.00054824	0.000518974	0.000513718	0.000521579	1.57461	0.000222182	0.00137822
N6-Methyladenosine	POS	1.14504e-05	5.46825e-06	5.09217e-06	0.000245026	0.000253117	0.000234322	0.000529929	0.000446643	0.000441721	1.49542	3.72543e-06	5.07807e-05
Phthalic acid	NEG	0.0028372	0.002886	0.00282866	0.00364487	0.00344131	0.00383855	0.0039924	0.00377848	0.00386558	1.50069	0.000179536	0.00115439
Azelaic acid	NEG	2.24632e-05	2.67332e-05	2.69707e-05	2.77704e-05	3.48813e-05	2.41493e-05	4.24113e-05	4.57332e-05	4.27264e-05	1.42845	0.00189532	0.00809076
cis,cis-Muconic acid	NEG	0.142625	0.147644	0.147665	0.130821	0.13453	0.129371	0.134892	0.134409	0.138522	1.01446	0.00139139	0.00627707
2-Isopropylmalic acid	NEG	1.26091e-05	1.36127e-05	1.32806e-05	1.50539e-05	1.48448e-05	1.56138e-05	1.80488e-05	1.62376e-05	1.78437e-05	1.55538	0.000869435	0.00417539
Malonic acid	NEG	1.48091e-05	1.49778e-05	1.46026e-05	2.12223e-05	1.99407e-05	1.83597e-05	2.83564e-05	2.78991e-05	2.73308e-05	1.61194	5.60439e-06	6.37526e-05
Vanillin	NEG	9.83821e-05	9.62112e-05	8.90324e-05	5.90222e-05	5.95648e-05	5.47787e-05	2.20028e-05	2.55469e-05	2.45703e-05	1.60041	7.47521e-07	1.4595e-05
Scopolin	NEG	0.000132688	0.000128022	0.000123688	0.000122089	0.000119529	0.000125225	0.000117415	0.00011227	0.000114507	1.45359	0.00869214	0.02941
L-Proline	POS	2.10478e-05	1.90008e-05	2.1228e-05	2.52102e-05	2.20222e-05	2.34916e-05	2.63351e-05	2.36661e-05	2.32879e-05	1.25709	0.0388823	0.0993752
Cryptochlorogenic acid	NEG	6.43617e-05	6.19032e-05	5.88348e-05	5.90484e-05	5.77476e-05	5.91069e-05	5.72352e-05	5.1513e-05	5.29372e-05	1.37574	0.0196223	0.0571399
2'-O-Methyladenosine	POS	0.000288942	0.000274777	0.000281784	0.000262242	0.000254659	0.000266317	0.000250193	0.000240322	0.000243007	1.55047	0.000879903	0.00420869
Chlorogenic acid	POS	0.00127817	0.00127499	0.00127927	0.00119503	0.00116868	0.00119879	0.00114219	0.00113303	0.00114416	1.58671	8.81547e-06	9.54475e-05
N-methylvaline	POS	7.19311e-05	6.62233e-05	7.30308e-05	7.70006e-05	7.62066e-05	7.37935e-05	9.07144e-05	9.48193e-05	9.59415e-05	1.51678	0.000122954	0.000836789
L-Malic acid	NEG	0.000140476	0.000142917	0.000129739	0.000144172	0.000136296	0.000142348	0.000100775	9.15635e-05	8.37705e-05	1.3245	0.000196865	0.00123403
Glycyl-L-Leucine	POS	1.68325e-05	2.17606e-05	1.86472e-05	1.83545e-05	1.96003e-05	1.52344e-05	2.9027e-05	3.16551e-05	3.64407e-05	1.23613	0.00149938	0.00666329
Choline	POS	1.18446e-05	1.27108e-05	1.20344e-05	1.30561e-05	1.41097e-05	1.21854e-05	1.65396e-05	1.57973e-05	1.81051e-05	1.46097	0.00188206	0.00808023
L-Alanine	POS	2.01519e-05	2.07751e-05	2.04343e-05	1.83588e-05	1.93924e-05	1.79527e-05	1.74918e-05	1.83313e-05	1.78409e-05	1.45267	0.00245209	0.00983312
L-Nicotine	POS	1e-10	1e-10	1e-10	1e-10	1.03527e-06	1e-10	4.3584e-06	4.88423e-06	3.15964e-06	1.37975	0.000304581	0.00180911
D-Pantothenic acid	NEG	1.52319e-05	1.3739e-05	1.26653e-05	3.02192e-05	1.97951e-05	3.31244e-05	2.47914e-05	2.0511e-05	3.46885e-05	1.16084	0.0498741	0.120978
Palmitoylethanolamide	POS	0.000227054	0.000190395	0.000213965	3.30557e-05	3.19502e-05	2.72763e-05	2.80142e-05	2.92931e-05	2.58417e-05	1.43481	1.24831e-06	2.0091e-05
Xanthosine	NEG	1e-10	1e-10	1e-10	1.65385e-05	1.60787e-05	1.81898e-05	3.09357e-05	2.80063e-05	2.79503e-05	1.43319	2.73216e-07	7.56746e-06
Astragalin	POS	4.72766e-05	4.18883e-05	4.41764e-05	4.60666e-05	4.30709e-05	5.34398e-05	3.7181e-05	3.33193e-05	3.72202e-05	1.05633	0.020335	0.0585737
Acetylleucine	NEG	5.93806e-06	5.52388e-06	5.8402e-06	6.61529e-06	7.23194e-06	6.69582e-06	9.32722e-06	8.87878e-06	7.65176e-06	1.53082	0.00208875	0.0087595
Malic acid	NEG	6.15844e-05	6.13737e-05	6.26832e-05	6.77691e-05	6.46352e-05	6.74018e-05	7.73804e-05	7.47613e-05	7.72221e-05	1.57613	3.4575e-05	0.000280128
L-Sorbose	NEG	1.97074e-05	1.91474e-05	1.74626e-05	1.67659e-05	1.70821e-05	1.61555e-05	1.61285e-05	1.49673e-05	1.65998e-05	1.35439	0.0169107	0.0512485
6-Hydroxynicotinic acid	NEG	0.000261119	0.000271012	0.000251654	0.000293013	0.000288576	0.000295762	0.000319892	0.000293792	0.000295766	1.41825	0.00611751	0.0215561
Mannose 6-phosphate	NEG	1.76854e-05	1.62436e-05	1.37615e-05	1.96881e-05	2.05587e-05	2.19171e-05	2.55515e-05	2.56521e-05	2.72887e-05	1.54071	0.000375089	0.00213747
Hydrojuglone glucoside	POS	2.47176e-05	2.50863e-05	2.52585e-05	1.27613e-05	1.38334e-05	1.13395e-05	1.43586e-05	1.10488e-05	1.35456e-05	1.33284	2.70971e-05	0.000230519
Vanillic acid	NEG	4.01752e-06	5.70956e-06	5.14792e-06	1.08225e-05	1.22161e-05	8.223e-06	1.96032e-05	2.47571e-05	2.28516e-05	1.59031	0.000100316	0.000706961
N-Oleoylethanolamine	POS	2.33236e-06	2.83661e-06	2.81978e-06	3.84414e-06	3.47484e-06	3.75856e-06	3.73191e-06	3.51379e-06	3.86705e-06	1.31551	0.00188607	0.00808023
Aesculin	NEG	3.30827e-08	2.31984e-07	2.25585e-07	1.02926e-05	1.04121e-05	1.11941e-05	2.37445e-05	2.05509e-05	2.17515e-05	1.46339	4.93639e-07	1.09804e-05
beta-D-Glucopyranosyl anthranilate	POS	0.000104162	0.000100834	0.000103301	0.000121373	0.00010832	0.000116408	0.000119241	0.000117358	0.000115996	1.34675	0.00855591	0.0290316
Metenamine	POS	3.20342e-06	3.57652e-06	2.47254e-06	3.65534e-06	3.64203e-06	4.17066e-06	5.25549e-06	4.73098e-06	4.9019e-06	1.45603	0.00343995	0.0131313
Uric acid	NEG	1.98808e-06	2.3734e-06	2.04402e-06	9.18927e-06	9.86134e-06	9.29983e-06	1.36113e-05	1.43153e-05	1.2579e-05	1.52663	8.07551e-07	1.5028e-05
Dodecanedioic acid	NEG	7.92402e-06	1.03467e-05	9.28901e-06	1.47529e-06	1.56165e-06	4.81675e-06	1.90001e-06	3.25123e-06	3.2186e-06	1.12652	0.00169939	0.00738676
Isorhamnetin	NEG	7.79386e-05	7.74145e-05	7.70821e-05	7.30006e-05	7.23883e-05	7.20387e-05	7.07034e-05	6.59492e-05	7.01702e-05	1.51011	0.00154006	0.00681863
Aesculetin	NEG	4.97844e-06	3.97769e-06	5.15143e-06	4.8047e-06	5.5557e-06	4.74972e-06	8.79775e-06	9.84975e-06	1.10097e-05	1.41916	0.000308035	0.00180911
16-Hydroxy hexadecanoic acid	NEG	5.06498e-05	5.06732e-05	4.91711e-05	4.99371e-05	5.0104e-05	4.82937e-05	6.15437e-05	5.85909e-05	6.05256e-05	1.33547	4.4234e-05	0.000339888
L-Tryptophan	POS	1.06047e-06	1.03841e-06	9.87074e-07	2.21828e-05	2.55615e-05	2.02014e-05	1.36313e-05	1.26941e-05	1.3076e-05	1.24869	9.30826e-06	9.81074e-05
Uracil	NEG	0.000103116	0.000100092	9.93831e-05	0.000108477	0.000105186	0.000116116	0.000131414	0.000123813	0.000127136	1.53618	0.000580439	0.00301262
Threonic acid	NEG	4.69871e-06	3.97298e-06	4.02193e-06	6.03334e-06	5.87378e-06	5.96441e-06	6.34033e-06	4.97991e-06	7.16909e-06	1.24689	0.0248936	0.0686302
Methylmalonic acid	NEG	3.71834e-05	3.71867e-05	3.51109e-05	4.26739e-05	4.20499e-05	4.11837e-05	4.15357e-05	4.28583e-05	4.42825e-05	1.42233	0.000929584	0.00441089
Quercetin	NEG	6.86437e-05	6.552e-05	6.79264e-05	7.86422e-05	8.05026e-05	7.47644e-05	0.000111944	0.000108399	0.000109053	1.5764	1.00551e-06	1.73563e-05
beta-Hydroxypyruvic acid	NEG	0.00775403	0.00746284	0.00757921	0.0076489	0.0076146	0.00795356	0.0083688	0.00809743	0.00836922	1.39575	0.00518588	0.0186598
Succinic acid	NEG	1e-10	1e-10	1e-10	1.36318e-05	1.35993e-05	1.65653e-05	2.54076e-05	2.40178e-05	2.38721e-05	1.43248	4.96617e-07	1.09804e-05
Sumiki's acid	POS	0.000118008	0.000120662	0.000117612	0.00014319	0.000133125	0.000151837	0.00021657	0.000203459	0.000182469	1.55974	0.000306538	0.00180911
Linoleoyl ethanolamide	POS	0.00117285	0.000947473	0.00106864	0.00018463	0.000158953	0.000175192	0.000188783	0.000192814	0.000190835	1.35877	4.3576e-06	5.63367e-05
3,4-Dihydroxy-trans-cinnamate	POS	0.000197369	0.000206582	0.000198056	0.000509262	0.000521282	0.000518121	0.000987264	0.000969862	0.00096436	1.61463	9.65912e-11	3.83467e-08
Isoleucyl-Alanine	POS	1.32411e-06	1.04688e-06	5.41285e-07	7.31966e-06	4.86739e-06	7.35516e-06	6.81757e-06	6.02673e-06	6.25233e-06	1.35248	0.000389378	0.0021875
Xanthurenic acid	NEG	5.45893e-05	5.19258e-05	5.39858e-05	0.00011952	0.000117656	0.000120721	0.000162232	0.000153392	0.000157348	1.56134	2.35894e-08	1.24856e-06
Sucrose	NEG	5.96391e-07	8.80096e-07	6.60222e-07	6.87901e-06	5.51828e-06	1.34393e-05	8.43861e-06	7.49705e-06	7.44799e-06	1.36507	0.0145245	0.0455229
Scopoletin	NEG	2.994e-05	2.90152e-05	2.73746e-05	2.28966e-05	2.31193e-05	2.55765e-05	1.63425e-05	1.54175e-05	1.65033e-05	1.57557	3.72481e-05	0.000299746
Uridine	NEG	4.01698e-06	6.07075e-06	5.73916e-06	1.68681e-05	1.61376e-05	1.73633e-05	2.65012e-05	2.69271e-05	2.7813e-05	1.56176	1.84474e-07	5.84824e-06
N-Methylsalsolinol	POS	1.51452e-05	1.72915e-05	1.71316e-05	1.57315e-05	1.72969e-05	1.81534e-05	1.8926e-05	2.04386e-05	1.98978e-05	1.27148	0.0223344	0.0622958
Quinic acid	NEG	3.03692e-05	3.44751e-05	3.02328e-05	4.05168e-05	4.01747e-05	3.56811e-05	4.14005e-05	3.52491e-05	3.77417e-05	1.11996	0.0357584	0.0921824
O-propanoyl-carnitine	POS	1.00385e-05	1.12647e-05	1.00919e-05	2.12932e-05	2.18809e-05	2.1629e-05	2.75517e-05	2.5578e-05	2.71707e-05	1.54381	4.97853e-07	1.09804e-05
Hydroxypyruvic acid	NEG	1.3332e-05	1.29671e-05	1.28787e-05	1.85476e-05	1.80517e-05	1.69275e-05	1.94604e-05	1.96034e-05	1.97196e-05	1.53729	1.03065e-05	0.000106265
1H-Pyrrole-2-carboxaldehyde	POS	3.55565e-05	3.68032e-05	3.24546e-05	1.23334e-05	9.23059e-06	1.47364e-05	7.18457e-06	4.7129e-06	7.63257e-06	1.56111	1.0242e-05	0.000106265
(R)C(R)S-S-Propylcysteine sulfoxide	POS	1.14785e-05	1.0188e-05	1.04162e-05	8.29473e-06	3.49681e-06	8.66485e-06	1.9861e-06	2.21195e-06	1.58484e-06	1.49914	0.00235571	0.00965528
alpha-Ketoisovaleric acid	NEG	5.78638e-05	5.5896e-05	5.62847e-05	6.59028e-05	6.48469e-05	6.7098e-05	7.51831e-05	7.16925e-05	7.47508e-05	1.59835	1.79652e-05	0.000167063
3-Methylindole	POS	0.00010616	0.000113687	0.000101892	2.21796e-05	2.1667e-05	2.25604e-05	1.1457e-05	9.92613e-06	9.83917e-06	1.58897	8.288e-08	3.40243e-06
D-Proline	POS	0.00386839	0.00375081	0.00389337	0.00325035	0.00337357	0.00256868	0.00317609	0.00314645	0.00315401	1.03308	0.0189374	0.0558278
L-trans-4-Methyl-2-pyrrolidinecarboxylic acid	POS	1.73141e-05	1.51175e-05	1.61157e-05	2.18355e-05	1.82846e-05	2.07557e-05	2.03256e-05	2.17422e-05	2.00629e-05	1.29801	0.0108446	0.0352895
7-Methylrosmanol	POS	0.000225488	0.000220953	0.000229999	0.000811097	0.000268993	0.000284614	0.000856656	0.000805439	0.000840433	1.42705	0.0161588	0.0493464
3-Acetamidobutanal	POS	0.00014431	0.000137524	0.0001406	6.46603e-05	6.30228e-05	6.63833e-05	5.01563e-05	4.77299e-05	4.7229e-05	1.56874	1.21355e-08	9.56251e-07
Taxiphyllin	POS	4.59383e-05	4.68986e-05	4.6489e-05	3.31208e-05	3.09738e-05	3.30982e-05	1.5075e-05	1.5403e-05	1.61863e-05	1.59493	2.41116e-08	1.24856e-06
Rutin	POS	1.50454e-05	1.55556e-05	1.51508e-05	1.64176e-05	1.57237e-05	1.59972e-05	1.40894e-05	1.36679e-05	1.37114e-05	1.02586	0.00022994	0.0014044
13S-hydroxyoctadecadienoic acid	NEG	1.59785e-05	1.49794e-05	1.4884e-05	1.84979e-05	1.76024e-05	1.81134e-05	1.95256e-05	1.88167e-05	1.87103e-05	1.49852	0.000254152	0.00152876
Tyrosine methylester	POS	1.15226e-05	1.14798e-05	1.12341e-05	1.09647e-05	1.07565e-05	1.09106e-05	1.03082e-05	9.61872e-06	9.69434e-06	1.51791	0.000706275	0.00356429
Abscisic acid	NEG	4.98516e-05	5.43428e-05	5.12394e-05	4.89399e-05	4.96829e-05	4.75954e-05	4.19772e-05	4.02224e-05	4.39722e-05	1.48369	0.00161929	0.00714287
5-HETE	NEG	1.14625e-05	1.17974e-05	1.14783e-05	1.10281e-05	1.08116e-05	1.10206e-05	1.33592e-05	1.24579e-05	1.27824e-05	1.01808	0.000577046	0.00301262
Salsolinol	NEG	0.000337061	0.00030587	0.000322683	3.43184e-05	3.43033e-05	3.23879e-05	8.95055e-06	1.20374e-05	1.09624e-05	1.59512	2.04489e-08	1.24856e-06
Sphingosine	POS	0.000127174	0.000120357	0.000120323	9.12666e-05	9.62758e-05	9.49464e-05	5.16706e-05	5.1771e-05	5.52516e-05	1.58841	3.61837e-07	8.97808e-06
Tetraphyllin B	POS	0.00024595	0.000257068	0.000250947	0.000248804	0.000246833	0.000237078	0.000276303	0.000268316	0.000268995	1.07735	0.0023591	0.00965528
6-Acetyl-2,3-dihydro-2-(hydroxymethyl)-4(1H)-pyridinone	POS	5.38815e-05	5.39867e-05	6.35042e-05	7.76566e-05	7.46148e-05	6.71607e-05	7.48665e-05	7.79985e-05	7.55525e-05	1.36928	0.00457217	0.0167552
Ascorbic acid	NEG	4.92741e-06	5.6961e-06	6.97719e-06	4.55014e-06	3.53931e-06	3.0715e-06	1.69723e-06	1.6427e-06	1.68236e-06	1.5604	0.00136252	0.00617021
Phenylacetaldehyde	POS	3.51936e-05	3.68839e-05	3.38661e-05	3.82274e-05	4.06507e-05	3.8623e-05	4.48669e-05	3.95082e-05	4.07584e-05	1.39189	0.0209315	0.0596397
2-Hydroxypyridine	POS	3.27712e-06	2.95547e-06	2.53591e-06	4.90539e-06	4.5157e-06	5.1318e-06	1.69402e-05	1.29212e-05	1.4413e-05	1.57733	4.21745e-05	0.000332648
Oxytetracycline	NEG	4.07441e-05	2.95036e-05	2.65869e-05	5.84284e-06	7.74155e-06	5.98056e-06	7.14251e-06	5.42711e-06	5.58723e-06	1.41004	0.000491612	0.00264936
Thymidine	NEG	4.54207e-05	4.19843e-05	3.85016e-05	4.69438e-05	4.81303e-05	5.39065e-05	5.58597e-05	5.24627e-05	4.99685e-05	1.33822	0.0200845	0.058201
Phenylacetic acid	NEG	3.05589e-06	3.64808e-06	3.31573e-06	3.0554e-06	3.1705e-06	2.80998e-06	2.57654e-06	2.6176e-06	2.86886e-06	1.34689	0.0314063	0.0836798
5,7-dihydroxy-2-(4-hydroxyphenyl)-6-methoxy-4H-chromen-4-one	NEG	1.54807e-05	1.65957e-05	1.7077e-05	7.27131e-06	7.27206e-06	6.01726e-06	6.9721e-06	8.03586e-06	7.35268e-06	1.30391	4.98462e-06	5.99665e-05
3,4-Dihydroxybenzaldehyde	NEG	0.000140458	0.000141107	0.000136059	0.000141473	0.000138735	0.000145381	0.000128494	0.000125426	0.000122736	1.21611	0.00116231	0.00538641
Licoagrocarpin	POS	4.56502e-05	3.96683e-05	3.88998e-05	5.00156e-05	4.66381e-05	5.58252e-05	6.8056e-05	5.92745e-05	6.26818e-05	1.51012	0.00226001	0.00940951
Orientin	POS	8.23182e-05	8.27339e-05	7.54358e-05	9.96942e-05	9.39887e-05	0.000105924	0.000103832	0.000109868	9.82707e-05	1.39879	0.00339703	0.0130092
Isobutyrylglycine	POS	2.01811e-05	1.99807e-05	2.07852e-05	1.84263e-05	1.84407e-05	1.78794e-05	1.48749e-05	1.64138e-05	1.57244e-05	1.57227	0.000132204	0.000894631
Alpha-dimorphecolic acid	NEG	0.0017627	0.00165938	0.00167807	0.00156349	0.00151048	0.00163439	0.00142445	0.0013506	0.0013866	1.54154	0.00101002	0.0047547
Pyruvic acid	NEG	1.64117e-05	1.01535e-05	1.67877e-05	3.61492e-06	4.27511e-06	3.66979e-06	1e-10	1.77345e-07	1.43131e-07	1.27876	0.000472866	0.00255993
20-Hydroxy-PGF2a	NEG	1.82079e-05	1.90509e-05	1.66716e-05	1.82018e-05	1.60323e-05	2.04734e-05	2.30361e-05	2.12881e-05	2.20995e-05	1.18021	0.0282524	0.0766484
Valyl-Leucine	POS	2.73772e-05	2.82634e-05	2.61096e-05	2.31594e-05	2.38254e-05	2.23212e-05	2.09011e-05	1.76497e-05	2.00808e-05	1.52868	0.000815551	0.00401372
Serylleucine	POS	0.000159221	0.000161633	0.000153079	0.000157866	0.000161329	0.000169578	0.000192782	0.000188869	0.000189459	1.46499	0.000235269	0.00142962
4-Guanidinobutanoic acid	POS	0.000106451	0.000114293	0.000107618	0.000106472	0.000109922	0.000106348	0.000120736	0.00011549	0.000115736	1.06612	0.0213757	0.0606154
Arbutin	NEG	1.42037e-05	1.30012e-05	1.32097e-05	1.13298e-05	1.14668e-05	1.1865e-05	9.07516e-06	8.22432e-06	9.40172e-06	1.56774	0.000137243	0.000908092
Nandrolone	POS	1.74914e-05	1.57783e-05	1.64057e-05	2.4374e-05	2.02665e-05	2.53801e-05	2.6061e-05	2.45523e-05	2.82824e-05	1.47048	0.00242534	0.00982273
L-Tyrosine	POS	1.4077e-05	1.29146e-05	1.35774e-05	1.71145e-05	1.7154e-05	1.89382e-05	1.92121e-05	1.85116e-05	1.73737e-05	1.41195	0.000971217	0.00459016
trans-Zeatin	NEG	4.96102e-05	4.96805e-05	4.92202e-05	4.84068e-05	4.63361e-05	4.79855e-05	4.43486e-05	4.34425e-05	4.41215e-05	1.55153	0.000204513	0.00127526
gamma-Cadinene	POS	1.88399e-05	1.76145e-05	1.7378e-05	1.54939e-05	1.53721e-05	1.72774e-05	1.21525e-05	1.28078e-05	1.65488e-05	1.28239	0.049777	0.120978
beta-Cubebene	POS	0.000163715	0.000150463	0.000152712	0.000149566	0.00014878	0.000151064	0.000127104	0.000123243	0.000126117	1.4867	0.000309873	0.00180911
(4R,5S,7R,11x)-11,12-Dihydroxy-1(10)-spirovetiven-2-one 12-glucoside	POS	5.4415e-05	5.5172e-05	5.45579e-05	6.21124e-05	6.16403e-05	6.55066e-05	7.35608e-05	7.21865e-05	7.24067e-05	1.60871	8.91386e-06	9.56433e-05
Capsidiol	POS	5.08383e-05	5.13626e-05	5.03936e-05	4.92816e-05	4.93978e-05	4.75547e-05	4.49339e-05	4.39637e-05	4.56761e-05	1.5399	0.000317334	0.00184363
PA(21:0/13:0)	POS	1.12181e-05	1.5101e-05	1.10762e-05	4.33125e-06	6.32713e-06	7.81546e-06	2.05916e-06	2.50573e-06	2.0203e-06	1.57411	0.000829297	0.00405008
Raffinose	NEG	1.81119e-05	1.25183e-05	1.79176e-05	2.84319e-05	2.26266e-05	3.05477e-05	5.11105e-05	3.67662e-05	4.39117e-05	1.52549	0.00164301	0.00722076
Acetaminophen	NEG	1.81977e-05	1.89085e-05	1.60004e-05	2.58802e-05	2.36339e-05	2.34416e-05	3.84066e-05	3.5754e-05	3.78722e-05	1.60115	7.96129e-06	8.69899e-05
PI(16:1(9Z)/18:1(11Z))	POS	1.11435e-05	7.94602e-06	1.05476e-06	7.03669e-05	7.00056e-05	6.45965e-05	0.00015102	0.000115296	0.000117267	1.40871	5.68663e-05	0.000423298
p-Mentha-1,3,5,8-tetraene	POS	0.000196289	0.000196262	0.000199611	0.000187284	0.000183078	0.000190705	0.000178913	0.000181063	0.000190655	1.33446	0.0195629	0.0571065
Cis-5-Caffeoylquinic acid	NEG	1.96354e-05	1.70757e-05	1.90168e-05	2.00138e-05	2.74188e-05	2.53152e-05	2.50667e-05	2.41024e-05	2.45457e-05	1.20394	0.0349639	0.0908108
2-(3,4-dihydroxyphenyl)-3,5-dihydroxy-7-methoxy-4H-chromen-4-one	NEG	1.25425e-05	1.34193e-05	1.26319e-05	1.93936e-05	1.78164e-05	1.81136e-05	2.91556e-05	2.80618e-05	3.01982e-05	1.61723	1.00553e-06	1.73563e-05
Gluconic acid	NEG	2.21847e-06	2.66479e-06	2.43815e-06	3.06262e-06	3.10212e-06	3.13228e-06	5.56988e-06	4.38607e-06	6.15018e-06	1.53314	0.00126834	0.00578771
Glycitin	NEG	8.49269e-06	8.42878e-06	8.24505e-06	1.09964e-05	1.0817e-05	1.1261e-05	1.08622e-05	1.03294e-05	1.07216e-05	1.28071	1.20627e-05	0.000118733
Octadecanedioic acid	NEG	1.61675e-05	1.57244e-05	1.42977e-05	2.01341e-05	1.99966e-05	2.05668e-05	1.80976e-05	1.79509e-05	1.9764e-05	1.02838	0.00105344	0.00492019
Melatonin	POS	0.000432809	0.000446664	0.000449846	0.000456063	0.000456005	0.000449265	0.000487103	0.000488524	0.000489074	1.51908	0.00017247	0.00112864
myo-Inositol	NEG	4.43796e-05	4.19e-05	4.99004e-05	5.8051e-05	5.65915e-05	5.68428e-05	7.29591e-05	6.83345e-05	7.05685e-05	1.5747	9.35208e-05	0.000662996
cis-Quinceoxepane	POS	2.95963e-05	2.72827e-05	3.34147e-05	4.04714e-05	3.90525e-05	3.64076e-05	4.06197e-05	4.39678e-05	3.31931e-05	1.1584	0.0466458	0.114547
(2xi,4xi)-2,4-Nonadien-1-ol	POS	6.33575e-05	4.72034e-05	6.05604e-05	5.75227e-05	6.19354e-05	5.08426e-05	3.14795e-05	3.10828e-05	3.04698e-05	1.35305	0.00254267	0.0100609
7,9-Illudadiene-3,14-diol	POS	6.38639e-06	6.22262e-06	5.84642e-06	8.34047e-06	7.78308e-06	8.36716e-06	8.9825e-06	1.01943e-05	9.89116e-06	1.56694	0.000196603	0.00123403
Leucyl-Methionine	POS	1.74559e-05	1.80272e-05	9.60486e-06	2.59648e-05	2.51161e-05	2.67184e-05	3.48268e-05	3.27424e-05	3.29976e-05	1.43185	0.000614345	0.00315381
2,3-Butanediol	POS	1.40032e-06	1.38771e-06	1.85683e-06	1.92003e-06	1.78928e-06	2.28691e-06	3.30979e-06	3.46906e-06	3.05412e-06	1.51841	0.000343349	0.0019755
alpha-Amyrone	POS	5.24508e-05	4.65337e-05	4.53251e-05	4.36516e-05	4.69312e-05	4.72239e-05	3.66507e-05	3.55514e-05	3.84787e-05	1.41988	0.00433504	0.0160342
Kaempferol 3-[glucosyl-(1->3)-rhamnosyl-(1->6)-galactoside]	POS	2.75816e-05	4.4779e-05	4.63049e-05	1.69589e-05	2.48758e-05	1.83916e-05	1.98371e-05	2.24093e-05	2.16892e-05	1.13768	0.0182868	0.0543133
Lutein	POS	0.000152073	0.000150599	0.000142483	0.000127241	0.000123351	0.000123934	0.00011584	0.000106667	0.000111237	1.573	0.0001031	0.000722308
Arachidonic acid	POS	3.55352e-05	3.03929e-05	2.89279e-05	2.50156e-05	2.39691e-05	2.60455e-05	2.02013e-05	2.19636e-05	2.22977e-05	1.51442	0.00361468	0.0135807
3-Methyl-3-hepten-2-one	POS	6.64129e-06	5.99359e-06	5.75588e-06	8.1223e-06	7.29392e-06	8.18779e-06	8.29651e-06	7.99242e-06	8.82355e-06	1.42765	0.00234319	0.00965528
3-Methoxytyrosine	NEG	0.000424746	0.000429403	0.00062049	0.000332924	0.000343427	0.000213358	0.000274178	0.000335993	0.000302405	1.07591	0.0385031	0.0986177
15-Deoxy-d-12,14-PGJ2	NEG	1.60475e-05	1.48986e-05	1.49029e-05	6.30359e-05	5.81055e-05	5.75977e-05	6.11404e-05	5.89839e-05	5.81876e-05	1.40041	2.15424e-07	6.41426e-06
LysoPE(18:1(9Z)/0:0)	NEG	5.05755e-05	4.74693e-05	4.56816e-05	1.67092e-05	4.16815e-05	1.82983e-05	1.82712e-05	1.67206e-05	1.73505e-05	1.37315	0.00968339	0.0322149
PC(20:2(11Z,14Z)/14:0)	POS	0.00114758	0.00109313	0.00108862	0.000358881	0.000178743	0.000388109	5.50518e-05	0.000127477	6.58988e-05	1.57311	5.25416e-06	6.19575e-05
Prostaglandin D2	NEG	2.44154e-05	2.21104e-05	2.29081e-05	2.67208e-05	3.26154e-05	2.75429e-05	3.03685e-05	3.42314e-05	2.87891e-05	1.35792	0.0208031	0.0594162
Gamma-Linolenic acid	NEG	3.90972e-05	3.61184e-05	3.43996e-05	3.41487e-05	3.44389e-05	3.20171e-05	2.45667e-05	2.89764e-05	2.52992e-05	1.46216	0.00244125	0.00982273
2-Methylpyridine	POS	0.000116373	0.000110743	0.000108968	0.000159892	0.000135627	0.000152987	0.00015298	0.000144055	0.000142113	1.27102	0.00253661	0.0100609
(R)-1-O-[b-D-Glucopyranosyl-(1->6)-b-D-glucopyranoside]-1,3-octanediol	POS	5.48083e-06	4.6131e-06	5.44554e-06	6.13553e-06	6.09892e-06	6.20049e-06	1.26948e-05	1.24222e-05	1.22103e-05	1.52407	2.67998e-07	7.56746e-06
3-Acetyl-2,7-naphthyridine	POS	1.43963e-05	1.46216e-05	1.64345e-05	2.318e-05	3.01077e-05	2.38721e-05	2.75379e-05	2.29071e-05	3.31123e-05	1.36701	0.0124813	0.0395352
4-Hydroxyphenylpyruvate	NEG	2.47289e-06	3.33282e-06	3.03207e-06	3.79595e-06	3.27265e-06	4.00108e-06	4.11608e-06	3.81854e-06	3.97394e-06	1.295	0.0260292	0.0714304
Gibberellin A113	POS	1.0829e-05	1.11096e-05	1.09958e-05	1.18043e-05	1.15213e-05	1.1404e-05	1.16159e-05	1.31221e-05	1.26594e-05	1.38663	0.0222289	0.0621471
Oleamide	POS	0.000107084	9.41512e-05	0.00010588	8.39997e-05	7.17943e-05	6.12357e-05	6.99521e-05	6.0968e-05	6.41594e-05	1.40489	0.00313971	0.0121804
3-Hydroxyadipic acid 3,6-lactone	POS	2.33703e-05	2.15065e-05	2.03046e-05	9.98077e-06	1.05217e-05	1.0333e-05	1.04194e-05	1.21577e-05	1.22208e-05	1.25071	2.42188e-05	0.000213663
Norfloxacin	POS	5.98114e-06	5.96533e-06	6.49085e-06	5.90858e-06	6.76417e-06	6.28675e-06	4.67216e-06	4.251e-06	4.89182e-06	1.26821	0.00191922	0.00813448
Multinoside A	NEG	1.53792e-05	1.55242e-05	1.54187e-05	1.49856e-05	1.47139e-05	1.43012e-05	1.76674e-05	1.70656e-05	1.74587e-05	1.09648	4.42034e-05	0.000339888
Eriodictyol	NEG	2.61862e-06	2.2556e-06	2.41983e-06	1.21466e-05	1.27371e-05	1.24758e-05	2.5785e-05	2.32184e-05	2.43337e-05	1.5763	1.14218e-07	4.12223e-06
Methyl 2-methoxybenzoate	POS	0.000301911	0.000306662	0.000298092	0.000288009	0.000289947	0.000299662	0.000328231	0.000322596	0.000331563	1.08565	0.000405612	0.00224497
2-Hydroxy-4-oxopentanoic acid	POS	2.72339e-05	2.68084e-05	2.69556e-05	4.14412e-05	4.10779e-05	4.22869e-05	0.00010212	9.13085e-05	9.95399e-05	1.59737	4.53479e-07	1.05901e-05
3-Aminobutanoic acid	POS	1.45695e-05	1.46462e-05	1.38079e-05	1.17604e-05	1.16982e-05	1.17436e-05	1.11045e-05	1.03845e-05	1.03697e-05	1.56445	4.14131e-05	0.00032882
(+)-Norushinsunine N-oxide	POS	2.74308e-06	2.86073e-06	2.71481e-06	9.35134e-06	9.80458e-06	1.01507e-05	1.18033e-05	1.24066e-05	1.25999e-05	1.50444	1.00299e-07	3.73299e-06
Cis-zeatin-O-glucoside	POS	0.0014465	0.00129135	0.00143649	0.00131829	0.00133688	0.00118913	0.00102774	0.0010795	0.00102973	1.48595	0.00257663	0.0101615
2,5-Dimethyloxazole	POS	2.01344e-05	2.20813e-05	2.22249e-05	2.4587e-05	2.2425e-05	2.29334e-05	2.92171e-05	2.71854e-05	2.88131e-05	1.50938	0.000718103	0.00359353
(4R,5S,7R,11R)-11,12-Dihydroxy-1(10)-spirovetiven-2-one	POS	8.42823e-06	7.93091e-06	9.0156e-06	1.20325e-05	1.28194e-05	1.32347e-05	1.80748e-05	1.77909e-05	1.89042e-05	1.60893	2.54141e-06	3.82028e-05
Pyridine	POS	8.13964e-05	8.41234e-05	9.61534e-05	0.000106253	0.000107566	0.000139109	0.000167637	0.000166371	0.000169862	1.54749	0.000440776	0.00241919
N'-Formylkynurenine	POS	0.000117067	0.000111222	9.27056e-05	0.000148321	0.000137079	0.00019862	0.000190382	0.000140808	0.000199657	1.27533	0.0451505	0.111565
Isopropylmaleate	POS	3.7459e-05	4.21084e-05	3.94936e-05	4.1372e-05	4.13536e-05	4.09528e-05	4.66004e-05	4.60759e-05	4.59019e-05	1.44976	0.00271273	0.0106629
Isoquinoline	POS	1.50172e-05	1.36935e-05	1.47994e-05	1.30844e-05	1.28146e-05	1.31132e-05	1.10404e-05	1.11134e-05	1.20697e-05	1.54267	0.00122269	0.00562249
Gingerol	POS	3.00335e-05	2.86263e-05	2.68578e-05	2.17392e-05	2.44621e-05	2.59668e-05	1.52028e-05	1.72636e-05	1.73995e-05	1.54067	0.000404796	0.00224497
LysoPE(14:1(9Z)/0:0)	POS	2.31774e-05	2.44897e-05	2.44047e-05	4.57115e-05	5.28901e-05	5.15822e-05	0.000105099	8.3309e-05	9.03263e-05	1.61174	5.00347e-05	0.00037716
Epoxyanethole	POS	2.67214e-06	1.80935e-06	3.45329e-06	7.13219e-06	5.66892e-06	7.72289e-06	1.04869e-05	7.40977e-06	8.02819e-06	1.42993	0.00247552	0.00989377
Docosanamide	POS	5.54039e-05	5.19525e-05	5.12388e-05	7.36118e-05	6.72566e-05	6.95468e-05	8.77535e-05	8.20035e-05	8.52077e-05	1.59208	2.58428e-05	0.00022143
Lipoxin B4	NEG	2.89927e-05	2.9464e-05	2.91934e-05	2.897e-05	2.91016e-05	2.87031e-05	3.15209e-05	3.11607e-05	3.03433e-05	1.22824	0.00125264	0.00573804
Quinoline	POS	1.59948e-05	1.49936e-05	1.48694e-05	2.0968e-05	1.80401e-05	2.19854e-05	1.95641e-05	1.86759e-05	1.90296e-05	1.10366	0.00656413	0.0228593
S-(2-Methylpropionyl)-dihydrolipoamide-E	POS	9.98122e-05	9.39642e-05	8.87493e-05	0.000132335	0.000123177	0.000136701	0.00013359	0.000132453	0.000121344	1.3164	0.00068876	0.0034907
16(17)-EpDPE	POS	4.3392e-05	4.30106e-05	4.41568e-05	4.42606e-05	4.42658e-05	4.67689e-05	7.20652e-05	7.2949e-05	6.90721e-05	1.4542	6.96424e-07	1.40583e-05
1,2-Dihydro-1,1,6-trimethylnaphthalene	POS	2.95491e-05	3.15853e-05	3.06198e-05	2.95786e-05	2.98539e-05	2.92261e-05	3.29345e-05	3.26404e-05	3.39595e-05	1.05335	0.00239252	0.00972521
4-Hydroxy-1-(3-pyridinyl)-1-butanone	POS	2.37597e-05	2.42636e-05	2.27461e-05	9.10578e-06	9.34132e-06	9.13877e-06	1.11346e-05	9.73575e-06	1.1771e-05	1.23957	7.42407e-07	1.4595e-05
5-KETE	POS	7.15394e-06	6.04927e-06	6.57951e-06	1.02613e-05	1.04395e-05	1.11286e-05	1.22646e-05	1.22797e-05	1.07109e-05	1.47562	0.00018399	0.00117183
(1xi,3xi)-1,2,3,4-Tetrahydro-1-methyl-beta-carboline-3-carboxylic acid	POS	3.75122e-05	3.67605e-05	3.67574e-05	3.1966e-05	3.23747e-05	3.32462e-05	2.88991e-05	2.68941e-05	2.83027e-05	1.60037	1.96531e-05	0.000177324
7-Hydroxy-6-methyl-8-ribityl lumazine	POS	7.55778e-05	7.35459e-05	6.99073e-05	6.96803e-05	7.04474e-05	7.05525e-05	6.26836e-05	6.09734e-05	6.24274e-05	1.49686	0.000661036	0.0033645
1,2,10-Trihydroxydihydro-trans-linalyl oxide 7-O-beta-D-glucopyranoside	POS	0.000328343	0.000324056	0.000321701	0.000349974	0.000347414	0.00035253	0.000488782	0.000467182	0.000484255	1.53085	3.4748e-07	8.8053e-06
Methyl linoleate	POS	1.87085e-05	1.99456e-05	2.07888e-05	2.18329e-05	2.05878e-05	2.17592e-05	2.52324e-05	2.51842e-05	2.49249e-05	1.53076	0.000308863	0.00180911
Citroside A	POS	5.36309e-05	5.45181e-05	5.28376e-05	5.40056e-05	5.41449e-05	5.27829e-05	6.77017e-05	6.47234e-05	6.8022e-05	1.39762	1.70544e-05	0.000159936
12-HPETE	POS	8.61406e-05	8.90082e-05	8.51855e-05	4.05807e-05	4.34298e-05	3.19106e-05	2.6942e-05	3.09637e-05	3.07627e-05	1.52735	3.82908e-06	5.07807e-05
Docosahexaenoic acid	POS	3.13173e-05	3.13572e-05	2.98693e-05	3.09978e-05	2.98491e-05	2.99267e-05	3.62185e-05	3.33911e-05	3.63381e-05	1.2187	0.00309178	0.0120337
Alantolactone	POS	8.35227e-06	7.5547e-06	6.51399e-06	9.34432e-06	7.57472e-06	8.52491e-06	1.04273e-05	1.02877e-05	9.03649e-06	1.31062	0.0356915	0.0921824
Prostaglandin F1a	NEG	3.53319e-05	3.49661e-05	3.39378e-05	1.38381e-05	1.18167e-05	1.36751e-05	9.86695e-06	1.01619e-05	7.88137e-06	1.55032	1.99769e-07	6.10064e-06
(alpha-D-mannosyl)7-beta-D-mannosyl-diacetylchitobiosyl-L-asparagine, isoform A (protein)	POS	0.000586286	0.000605608	0.000574022	0.000576705	0.000569997	0.00058486	0.000636052	0.000628434	0.000645253	1.16676	0.00144753	0.00648122
Prostaglandin G2	POS	0.0110889	0.0106793	0.0100045	0.0118773	0.0119703	0.0139804	0.014228	0.012757	0.0125546	1.29626	0.0310874	0.083016
3-O-Caffeoyl-1-O-methylquinic acid	POS	2.93994e-05	2.88841e-05	2.89167e-05	4.1634e-05	4.2456e-05	3.88915e-05	5.87009e-05	5.53157e-05	5.63574e-05	1.61928	1.40551e-06	2.23195e-05
Isohumbertiol	POS	1.16198e-05	1.1735e-05	1.10128e-05	7.01918e-06	7.09759e-06	7.04014e-06	4.22691e-06	4.47708e-06	4.15399e-06	1.62283	9.67611e-08	3.7175e-06
16(R)-HETE	POS	0.000183803	0.000168953	0.000173832	0.0001271	0.000132769	0.000134884	7.39192e-05	3.96414e-05	6.7842e-05	1.48398	5.83109e-05	0.000428907
(-)-Farnesiferol C	POS	2.27967e-05	2.26012e-05	2.18078e-05	2.67264e-05	2.67491e-05	2.69017e-05	3.32886e-05	3.14554e-05	3.27336e-05	1.61546	3.35493e-06	4.70085e-05
Glucosylisomaltol	POS	6.2443e-06	1.03974e-05	6.47398e-06	1.15213e-05	1.36514e-05	1.13358e-05	1.2868e-05	1.596e-05	1.43438e-05	1.37968	0.0098674	0.0327005
1-O-Caffeoylglucose	POS	1.60268e-05	1.66674e-05	1.63612e-05	9.7984e-06	1.00145e-05	9.16967e-06	2.85302e-06	4.00445e-06	6.10268e-06	1.53682	1.93922e-05	0.000176306
beta-Vatirenene	POS	2.07873e-07	3.73037e-07	2.03506e-07	1.02684e-06	5.36297e-07	1.0256e-06	2.22894e-06	1.54e-06	2.24294e-06	1.55114	0.000897141	0.00427398
Piperidine	POS	1.65434e-05	1.65126e-05	1.49926e-05	1.80163e-05	1.81141e-05	2.21845e-05	2.12011e-05	2.09395e-05	2.1155e-05	1.3942	0.0143306	0.0451316
Bilobalide A	NEG	7.19147e-05	5.16496e-05	5.27874e-05	8.3888e-05	8.25303e-05	7.98425e-05	0.000102328	0.000102791	8.75598e-05	1.44382	0.00369085	0.0138233
Momordenol	POS	5.60383e-05	5.46416e-05	5.55065e-05	4.70681e-05	4.81502e-05	4.58876e-05	4.4746e-05	4.32503e-05	4.50241e-05	1.54333	1.8095e-05	0.000167063
Methyldopa	POS	8.98878e-05	8.29392e-05	8.51546e-05	5.21609e-05	4.77795e-05	5.14694e-05	2.64751e-05	1.91885e-05	6.71501e-06	1.43973	3.40072e-05	0.000277415
(-)-Matairesinol	NEG	0.000397874	0.00037616	0.000387074	0.000421614	0.000413081	0.000440884	0.000455014	0.000429875	0.000457949	1.46088	0.00454864	0.0167205
Isoalantolactone	POS	8.14631e-05	8.06367e-05	8.0728e-05	1.25963e-05	1.13371e-05	1.94089e-05	1.51349e-05	1.50166e-05	9.3192e-06	1.40528	2.91967e-07	7.7274e-06
Abscisic alcohol 11-glucoside	POS	2.13628e-05	2.04249e-05	2.17835e-05	2.23857e-05	2.07815e-05	2.19116e-05	2.49955e-05	2.36577e-05	2.46272e-05	1.38785	0.00356297	0.0134724
D-Mannose	NEG	3.41068e-06	4.03248e-06	3.06601e-06	1.6156e-06	8.00491e-07	9.32223e-07	1e-10	5.12886e-08	1e-10	1.36874	8.1724e-05	0.000589898
2-Aminonaphthalene	POS	8.75449e-06	8.31222e-06	8.18529e-06	1.51861e-05	1.42086e-05	1.63693e-05	1.63878e-05	1.48645e-05	1.64834e-05	1.43047	5.834e-05	0.000428907
alpha-Ionone	POS	6.77928e-06	9.23081e-06	9.49098e-06	5.9315e-05	6.02815e-05	5.78503e-05	0.000218664	0.000215219	0.000214727	1.61164	1.33001e-11	8.90609e-09
20-Carboxy-leukotriene B4	NEG	0.000366304	0.000363311	0.000356047	1.00492e-05	8.60491e-06	9.76491e-06	1.05035e-05	7.63095e-06	8.30397e-06	1.41627	1.49557e-11	8.90609e-09
4-(2,6,6-Trimethylcyclohex-1-enyl)but-2-en-4-one	POS	7.87128e-06	7.20626e-06	7.50015e-06	8.80428e-06	8.3362e-06	9.20429e-06	9.08907e-06	8.65882e-06	9.54427e-06	1.37231	0.00719315	0.0246889
Oleoyl glycine	POS	1e-10	3.39118e-07	6.76054e-07	3.72763e-06	3.25045e-06	3.24817e-06	4.33348e-06	4.7469e-06	4.70194e-06	1.03657	4.44639e-06	5.63367e-05
Etonogestrel	POS	7.96223e-05	6.93782e-05	7.75979e-05	0.000104537	0.000100026	0.00010484	0.000107108	0.000107068	0.000109107	1.44293	6.45156e-05	0.000471399
Diphenylamine	POS	0.000467083	0.000449387	0.000437433	5.86919e-05	4.23203e-05	5.60635e-05	1.45145e-05	5.74415e-05	1.58687e-05	1.50303	1.46609e-07	4.85033e-06
Calystegine A6	POS	3.06058e-05	2.93941e-05	3.12353e-05	2.72021e-05	2.69358e-05	2.94566e-05	2.35748e-05	2.29748e-05	2.36358e-05	1.55315	0.000369954	0.00211834
Mycotoxin T 2	POS	0.000144738	0.000150693	0.000150251	1.45422e-05	1.30596e-05	2.38565e-05	2.13273e-05	2.14537e-05	1.41154e-05	1.34046	4.98264e-08	2.37373e-06
Palmitoyl Serinol	POS	2.50092e-06	2.55189e-06	2.25889e-06	1.69882e-06	2.05764e-06	2.40077e-06	1.33423e-05	1.14688e-05	1.10603e-05	1.32167	4.8705e-06	5.91914e-05
19(20)-EpDPE	POS	1.76691e-05	1.89333e-05	1.80395e-05	1.1746e-05	9.7308e-06	1.16618e-05	1.7137e-06	1.52104e-06	1.81928e-06	1.54201	5.91377e-07	1.23567e-05
13,14-Dihydro PGF2a	POS	3.14608e-05	1.89736e-05	2.73605e-05	1.7906e-05	1.71588e-05	1.62751e-05	1.4635e-05	1.50903e-05	1.36576e-05	1.40179	0.0215517	0.0607531
1-Methyl-1,3-cyclohexadiene	POS	0.000157873	0.00011999	0.000150305	9.77406e-05	8.17511e-05	9.61192e-05	0.000106615	0.000101947	0.000101518	1.03796	0.00642824	0.0225178
2-(4-Methyl-5-thiazolyl)ethyl octanoate	POS	2.15042e-05	1.7912e-05	1.86145e-05	1.64675e-05	2.26405e-05	2.69412e-05	3.14033e-05	2.90911e-05	2.96324e-05	1.28586	0.017725	0.0529086
beta-Ionol	POS	1.66336e-05	1.57917e-05	1.59806e-05	1.77922e-05	1.86145e-05	1.84127e-05	6.60808e-06	8.06459e-06	5.94563e-06	1.29293	2.69044e-06	3.94269e-05
Sciadonic acid	POS	0.000406616	0.000395869	0.000364531	0.000171168	0.000171925	0.000167142	6.30262e-05	8.23207e-05	6.57844e-05	1.61747	4.04141e-07	9.82309e-06
Cantharidin	NEG	8.47067e-05	7.88354e-05	8.64542e-05	9.78758e-05	9.44267e-05	0.000103555	0.000128669	0.000117153	0.000127235	1.57081	0.000176131	0.00114629
Humilixanthin	POS	1.67423e-05	1.65332e-05	1.56835e-05	1.81336e-05	1.77085e-05	2.01048e-05	1.86506e-05	1.82793e-05	1.9145e-05	1.21901	0.0216994	0.0609527
Cytosine	POS	0.00426921	0.00412146	0.0037753	0.000928022	0.000865843	0.00094266	0.000271359	0.000466228	0.000320964	1.59974	2.54247e-07	7.38555e-06
Mangiferdesmethylursanone	POS	0.000427742	0.000428816	0.00042285	0.000484179	0.000489154	0.000510387	0.000561116	0.000546505	0.000547816	1.60152	1.10621e-05	0.000111293
Mukoenine A	POS	0.000193568	0.000206198	0.000203868	0.000203447	0.00019695	0.000194632	0.000223723	0.000213346	0.000217764	1.15184	0.00939164	0.0315083
Pseudooxynicotine	POS	3.71233e-05	3.83743e-05	3.73387e-05	4.02971e-05	3.90614e-05	4.04991e-05	4.64948e-05	4.23163e-05	4.89573e-05	1.45306	0.00610846	0.0215561
p-Cresol sulfate	NEG	0.000731533	0.000762401	0.000756503	0.000479442	0.000485033	0.000474081	0.00024916	0.000244829	0.000249654	1.61607	4.16667e-09	5.5139e-07
LysoPC(18:1(9Z))	POS	4.36613e-05	4.40138e-05	4.33135e-05	1.36979e-05	1.40307e-05	1.60538e-05	7.86944e-06	8.50356e-06	9.52341e-06	1.58609	1.23953e-08	9.56251e-07
Domoic acid	POS	1e-10	1e-10	1e-10	6.75326e-05	7.90721e-05	5.84223e-05	0.000413321	0.000365815	0.000430367	1.48317	6.59199e-07	1.35363e-05
Isopetasoside	POS	0.000164652	0.000155857	0.000155634	0.000143684	0.000138741	0.000142657	0.000125972	0.000118613	0.000124557	1.58671	0.000113016	0.000778048
Piperolactam D	POS	4.96056e-06	4.72043e-06	4.87235e-06	5.34988e-06	4.81244e-06	5.69077e-06	7.20877e-06	5.9196e-06	6.52104e-06	1.41034	0.00946139	0.0315645
(-)-trans-Pinocarveol	POS	6.50591e-05	7.15401e-05	6.52357e-05	6.96115e-05	6.8365e-05	6.9239e-05	7.55092e-05	7.44277e-05	7.23012e-05	1.31765	0.0296337	0.0799348
2',4'-Dihydroxyacetophenone	NEG	5.01283e-06	4.96531e-06	4.77168e-06	8.43245e-06	6.1648e-06	4.94273e-06	1.17257e-05	1.3159e-05	1.16323e-05	1.49822	0.000547032	0.00289562
3,4-Dicaffeoylquinic acid	NEG	1.16843e-05	1.03781e-05	1.01431e-05	6.28065e-06	6.18658e-06	5.93228e-06	5.60507e-06	5.01037e-06	5.38369e-06	1.5163	2.94161e-05	0.000246722
(13E)-11a-Hydroxy-9,15-dioxoprost-13-enoic acid	POS	6.85393e-05	6.87552e-05	6.76587e-05	7.00877e-05	6.97126e-05	6.70051e-05	7.30252e-05	7.26242e-05	7.36367e-05	1.38771	0.00302792	0.0118238
2-Hydroxy-3-methylbutyric acid	NEG	1.81641e-05	1.88815e-05	1.85014e-05	1.38039e-05	1.33078e-05	1.33661e-05	1.01232e-05	9.88775e-06	9.71189e-06	1.62127	8.21896e-08	3.40243e-06
Pentanenitrile	POS	7.32245e-06	7.46962e-06	7.34168e-06	6.01677e-06	6.30476e-06	6.57876e-06	4.27984e-06	4.43723e-06	4.18584e-06	1.57496	2.5661e-06	3.82028e-05
Phenylbutyrylglutamine	POS	3.03674e-05	2.94816e-05	2.90348e-05	0.000120639	0.000110287	0.000111935	0.00011777	0.00010932	0.000112563	1.39708	3.36454e-07	8.71123e-06
NNAL-N-glucuronide	POS	1.55406e-06	1.18254e-06	1.81306e-06	5.80741e-06	6.34929e-06	6.14954e-06	1.11285e-05	1.02124e-05	1.10371e-05	1.56197	2.90273e-07	7.7274e-06
Trehalose	NEG	1.45616e-05	1.49353e-05	1.51012e-05	1.67257e-05	1.59433e-05	1.63754e-05	1.82333e-05	1.79386e-05	1.94907e-05	1.56355	0.000529403	0.00281482
Eicosapentaenoyl Ethanolamide	POS	2.15778e-05	2.03446e-05	2.07387e-05	2.7762e-05	2.64727e-05	2.78805e-05	4.84874e-05	4.42822e-05	4.74976e-05	1.59244	1.2016e-06	1.9876e-05
Phytyl diphosphate	POS	4.55438e-05	4.57676e-05	4.62935e-05	5.49219e-05	6.40919e-05	5.3603e-05	8.87845e-05	7.63649e-05	7.76024e-05	1.56592	0.000454524	0.0024832
Dihydro-3-(1-octenyl)-2,5-furandione	POS	0.000193075	0.000182687	0.000178227	0.000225456	0.000221454	0.000232066	0.000244637	0.000218824	0.000232152	1.39454	0.00142669	0.00641203
Dihydro-alpha-ionone	POS	1.43829e-05	1.41263e-05	1.3923e-05	1.37869e-05	1.42029e-05	1.3675e-05	1.52783e-05	1.44849e-05	1.54022e-05	1.0452	0.0158149	0.0486611
(9xi,10xi,12xi)-9,10-Dihydroxy-12-octadecenoic acid	NEG	2.2244e-05	2.25586e-05	2.1289e-05	2.19819e-05	2.09586e-05	2.14418e-05	2.54889e-05	2.3606e-05	2.58764e-05	1.16026	0.00473673	0.0172521
3-Methylbutyl 2-furanbutanoate	POS	0.000398197	0.000446666	0.000424307	0.00077201	0.000788998	0.000703091	0.00102713	0.0010753	0.00111178	1.60069	2.71453e-06	3.94269e-05
Dihydrobiopterin	POS	1.01191e-05	9.47216e-06	1.01837e-05	8.93285e-06	9.23843e-06	8.83485e-06	8.27736e-06	7.94899e-06	7.63343e-06	1.54848	0.000829738	0.00405008
beta-Santalal	POS	9.44669e-06	9.85025e-06	9.39468e-06	1.16838e-05	1.09856e-05	1.22845e-05	1.44569e-05	1.45123e-05	1.43443e-05	1.60202	1.90326e-05	0.000174368
(+)-2,3-Dihydro-3-methyl-1H-pyrrole	POS	0.000200466	0.00019983	0.000198733	0.000206162	0.000201893	0.000208711	0.000226057	0.000214051	0.000223841	1.48182	0.00193769	0.00818363
Bisabolene oxide	POS	0.000142493	0.000169525	0.000131756	0.000168326	0.000172445	0.000183098	0.000203059	0.000183268	0.000210326	1.40273	0.0147304	0.0458066
5-Methoxyindoleacetate	NEG	1.56926e-05	1.74801e-05	1.61052e-05	1.28994e-05	1.34934e-05	1.10402e-05	1.2704e-05	1.12557e-05	1.1253e-05	1.37914	0.00300567	0.0117755
(R)-Salsolinol	POS	3.82987e-06	2.95933e-06	3.57062e-06	2.84967e-06	2.29206e-06	2.84795e-06	2.6433e-06	2.58185e-06	2.72639e-06	1.15285	0.0349976	0.0908108
N-Acetyl-L-tyrosine	POS	3.52148e-05	2.84552e-05	2.8453e-05	4.82893e-05	4.84793e-05	5.07071e-05	4.41406e-05	4.08938e-05	4.44387e-05	1.07639	0.000388183	0.0021875
p-Cresol	POS	1.81206e-05	1.54166e-05	1.50411e-05	1.33313e-05	1.25503e-05	1.26563e-05	1.18758e-05	1.11808e-05	1.11814e-05	1.50321	0.00331393	0.0127319
Macrophorin A	POS	2.77865e-05	2.65418e-05	3.07149e-05	3.10804e-05	3.09326e-05	3.3332e-05	3.43046e-05	3.29919e-05	3.45518e-05	1.39301	0.0119772	0.0382434
Prehumulone	POS	9.79653e-06	1.19948e-05	1.20314e-05	1.02166e-05	1.20315e-05	1.19773e-05	2.32033e-05	1.9946e-05	1.61999e-05	1.318	0.00524324	0.0188093
Cordycepin	POS	1.36658e-06	1.08681e-06	1.50995e-06	2.73111e-06	7.42559e-06	7.04178e-06	2.16546e-05	2.49528e-05	2.27922e-05	1.57796	1.31585e-05	0.000127413
Petroselinic acid	NEG	2.08323e-05	6.10265e-06	1.70383e-06	2.61524e-05	3.57775e-05	2.1586e-05	2.68538e-05	3.93419e-05	2.44264e-05	1.10009	0.0471366	0.115514
3,4-Dihydro-6-methoxy-3,7-dimethyl-1H-2-benzopyran-8-ol	POS	0.00327496	0.00328244	0.0032061	0.00368954	0.00356215	0.0035938	0.00463628	0.00440917	0.00465476	1.57948	5.56675e-06	6.37526e-05
Dihydrolipoate	NEG	0.000151789	6.46977e-05	8.02043e-05	2.16225e-05	2.50755e-05	1.93326e-05	2.27959e-05	2.76064e-05	2.70307e-05	1.24534	0.0215773	0.0607531
3-Hydroxyflavone	NEG	0.00010935	0.000104945	0.000105895	0.000116462	0.00011627	0.000114506	0.000126512	0.00011531	0.000122045	1.45215	0.00700844	0.0241944
(R)-(E)-4,7-Megastigmadien-9-one	POS	1.01503e-05	1.05648e-05	1.03171e-05	7.80134e-06	7.13054e-06	7.46226e-06	5.45184e-06	5.98732e-06	5.82451e-06	1.60661	2.82228e-06	4.04981e-05
(5alpha,8beta,9beta)-5,9-Epoxy-3,6-megastigmadien-8-ol	POS	0.000298833	0.000315796	0.000297527	0.000303255	0.000300555	0.000294161	0.000262857	0.000249687	0.000260769	1.41034	0.000569066	0.00298572
Epiandrosterone	POS	2.30858e-06	1.2657e-06	1.32994e-06	8.68842e-06	1.18155e-05	1.03736e-05	3.81341e-05	3.45552e-05	3.26149e-05	1.5958	1.5637e-06	2.38765e-05
beta-Sinensal	POS	1.15379e-05	9.63416e-06	1.10919e-05	1.42072e-05	1.23675e-05	1.54256e-05	1.76967e-05	1.54037e-05	1.78994e-05	1.48471	0.00357454	0.0134724
Corchorifatty acid A	POS	0.000106301	0.000108096	0.000104823	0.000109782	0.000105625	0.00010789	0.000116423	0.000110129	0.000115388	1.31194	0.0204485	0.0586138
Hypogeic acid	NEG	5.2022e-05	5.304e-05	5.28512e-05	6.01784e-05	5.8204e-05	6.0451e-05	6.44642e-05	6.27157e-05	6.27153e-05	1.57031	2.98807e-05	0.000248867
PA(8:0/8:0)	POS	2.86449e-06	3.14977e-06	3.50452e-06	3.98318e-06	3.68385e-06	4.047e-06	4.48236e-06	4.09564e-06	5.47251e-06	1.4187	0.020473	0.0586138
(ent-2alpha,3beta,15beta,16beta)-15,16-Epoxy-2,3-kauranediol	POS	2.4774e-05	2.28689e-05	2.33773e-05	2.90178e-05	2.81073e-05	3.02646e-05	3.08169e-05	2.9166e-05	2.83476e-05	1.36079	0.00117691	0.00543295
Glutaric acid	NEG	3.16278e-05	3.56398e-05	3.05512e-05	1.42501e-05	1.13725e-05	1.44094e-05	1.08483e-05	1.08034e-05	1.14548e-05	1.49629	1.3425e-05	0.000128945
1,3,5-Trihydroxybenzene	POS	2.983e-05	2.87469e-05	2.87585e-05	2.67649e-05	2.55688e-05	2.64348e-05	2.42942e-05	2.09758e-05	2.36182e-05	1.50306	0.00169298	0.00738586
2-Aminoheptanedioic acid	POS	1.56048e-05	1.65497e-05	1.81142e-05	1.05656e-05	1.57113e-05	1.6289e-05	1.10935e-05	1.14072e-05	9.61507e-06	1.33996	0.0298845	0.080344
Linoelaidic acid	NEG	1.84273e-06	1.70175e-06	2.23022e-06	3.8291e-07	2.48452e-07	2.0062e-07	3.47066e-07	2.32322e-07	4.78702e-07	1.2572	4.95949e-05	0.000376226
Ribothymidine	NEG	2.72833e-06	2.90414e-06	2.48036e-06	7.58533e-06	7.39202e-06	7.51689e-06	2.24344e-05	2.11744e-05	2.25316e-05	1.62493	8.73246e-09	9.04851e-07
5-Isopropyl-2-methylphenol	NEG	2.40314e-06	2.24127e-06	1.9276e-06	1.27665e-06	1.58778e-06	1.62903e-06	1.14424e-06	1.03844e-06	1.73297e-06	1.31271	0.0187905	0.0556703
(Z)-3-Methyl-2-(2-pentenyl)-2-cyclopenten-1-one	POS	3.34214e-05	3.29404e-05	3.60604e-05	2.23217e-05	2.49593e-05	2.2027e-05	2.47026e-05	2.29635e-05	2.39695e-05	1.29582	0.000137091	0.000908092
3-Methylglutarylcarnitine	POS	4.33929e-06	4.09107e-06	3.88088e-06	3.5644e-06	3.63854e-06	3.39021e-06	3.37778e-06	2.95644e-06	3.5127e-06	1.38686	0.0111448	0.036069
Prostaglandin J2	POS	0.000681999	0.000704434	0.000666249	0.000667768	0.00066342	0.000676414	0.000752853	0.000734255	0.000754792	1.17885	0.000856417	0.00414631
Myosmine	POS	2.7742e-05	2.45787e-05	2.16702e-05	7.37681e-06	5.30651e-06	7.24055e-06	7.16648e-06	6.77403e-06	6.32617e-06	1.36788	3.33966e-05	0.000274313
Icariside B8	POS	2.08199e-05	2.10551e-05	1.96638e-05	2.71898e-05	2.55707e-05	2.71826e-05	2.58257e-05	2.48215e-05	2.34041e-05	1.06299	0.000724068	0.00360822
2,2,6,7-Tetramethylbicyclo[4.3.0]nona-1(9),4-dien-8-one	POS	3.816e-05	4.87929e-05	3.77606e-05	6.61256e-06	7.63889e-06	7.86915e-06	5.49949e-06	6.60293e-06	5.94198e-06	1.46649	3.19553e-05	0.000264297
Triethylamine	POS	1.533e-05	1.92531e-05	1.71854e-05	2.49255e-05	2.50591e-05	2.21325e-05	3.74628e-05	3.72584e-05	3.92881e-05	1.59449	1.18432e-05	0.000117544
Prostaglandin D1	NEG	6.08378e-05	6.27976e-05	5.99981e-05	5.12918e-05	4.90277e-05	5.27488e-05	4.35268e-05	3.67884e-05	4.2336e-05	1.56029	0.000179127	0.00115439
Phytanic acid	NEG	1.37302e-05	1.40774e-05	1.40879e-05	1.23048e-05	1.15351e-05	1.09902e-05	1.03364e-05	1.016e-05	1.02543e-05	1.57259	8.40353e-05	0.000599318
13-Nor-6-eremophilene-8,11-dione	POS	8.42291e-05	7.74315e-05	7.95949e-05	7.58945e-05	7.59783e-05	7.71755e-05	7.46169e-05	6.96736e-05	7.52361e-05	1.31152	0.0451457	0.111565
Escitalopram	POS	1e-10	8.51623e-06	1e-10	1.13936e-05	6.937e-06	1.1625e-05	2.45928e-05	2.27325e-05	2.41916e-05	1.16552	0.000632575	0.00323346
Glandulone A	POS	6.26024e-05	6.56597e-05	6.07493e-05	6.4975e-05	6.49782e-05	6.52623e-05	7.97122e-05	7.77447e-05	8.15748e-05	1.47672	5.57841e-05	0.000417854
Distichonic acid A	POS	9.11571e-05	9.4126e-05	9.18405e-05	9.45755e-05	9.43799e-05	9.4846e-05	0.000108106	0.000106121	0.000107309	1.5062	5.66701e-06	6.37526e-05
Ergosterol	POS	9.75602e-05	8.42808e-05	8.97073e-05	9.1354e-05	7.52663e-05	5.7921e-05	5.47847e-05	6.20214e-05	5.9664e-05	1.35023	0.0296651	0.0799348
2,3-Dinor-6-keto-prostaglandin F1 a	POS	9.74126e-06	8.83022e-06	1.01463e-05	1.90468e-05	1.24022e-05	1.18293e-05	2.16903e-05	2.17537e-05	2.24997e-05	1.52234	0.00195137	0.00821228
Dictyoquinazol B	POS	2.46093e-06	2.09715e-06	2.15969e-06	7.89414e-07	9.07547e-07	9.54769e-07	1.0046e-06	8.47802e-07	9.90432e-07	1.32641	2.46648e-05	0.000215026
(4E)-1-(4-hydroxy-3-methoxyphenyl)dec-4-en-3-one	POS	0.00985043	0.00921975	0.00913257	0.00861458	0.00836913	0.00877646	0.00861551	0.0077353	0.00815616	1.38942	0.0153411	0.0475814
Phloretic acid	NEG	0.000187583	0.000187259	0.000188376	0.000128723	0.000123094	0.000128558	0.000105085	9.68346e-05	0.000103917	1.59548	1.4012e-07	4.77895e-06
(2E,4E)-2,4-Dodecadienal	POS	8.99571e-05	8.97107e-05	7.80484e-05	9.67391e-05	0.000103824	0.000104306	0.000126076	0.000103238	0.000120422	1.43644	0.0114981	0.0370114
bicyclo-PGE2	NEG	6.37558e-05	6.24689e-05	6.33241e-05	7.40141e-05	7.35123e-05	7.61417e-05	0.000101387	9.6701e-05	9.7231e-05	1.60354	7.64168e-07	1.46794e-05
beta-Damascenone	POS	5.38897e-05	5.24844e-05	5.80991e-05	5.57939e-05	5.19447e-05	5.61195e-05	4.64328e-05	3.30433e-05	4.2373e-05	1.21067	0.012945	0.0408952
Heneicosanoic acid	NEG	0.00859644	0.00769807	0.00810206	0.00121002	0.00126532	0.00248158	0.00234924	0.00117715	0.00219762	1.25487	1.99063e-05	0.000178259
Panaxynol	POS	1.8417e-05	1.69579e-05	1.50161e-05	1.36306e-05	1.29595e-05	1.55658e-05	1.18049e-05	3.50367e-06	8.61578e-06	1.19075	0.0190417	0.0559966
Imidaprilat	POS	1.96948e-05	1.94682e-05	1.86978e-05	2.33745e-05	2.42192e-05	2.41199e-05	3.28273e-05	3.21126e-05	3.14587e-05	1.61367	4.15386e-07	9.8945e-06
Cinnatriacetin A	POS	5.98077e-06	7.64178e-06	7.1319e-06	1.03234e-05	1.08047e-05	1.08116e-05	8.80531e-06	9.95183e-06	9.58216e-06	1.067	0.00086571	0.00417434
Phenylethyl primeveroside	POS	7.20027e-06	3.83438e-06	5.16929e-06	6.73314e-05	6.56416e-05	6.90072e-05	8.57876e-05	8.14948e-05	8.21741e-05	1.44327	1.02562e-08	9.39624e-07
Thujyl 19-trachylobanoate	POS	7.49122e-05	8.8446e-05	7.45759e-05	0.000159591	0.000165316	0.000190415	0.000185789	0.000172631	0.00019429	1.43979	8.34904e-05	0.000599019
1-Phenylpropyl butyrate	POS	5.30536e-05	5.28255e-05	5.46043e-05	6.06875e-05	6.04448e-05	6.15982e-05	6.5475e-05	6.12485e-05	6.51963e-05	1.51632	0.000394724	0.00220712
1-(9Z,12Z,15Z-octadecatrienoyl)-glycero-3-phosphate	POS	2.15354e-05	2.05e-05	2.11221e-05	2.02308e-05	2.07841e-05	2.17417e-05	2.69237e-05	2.65495e-05	2.62953e-05	1.36383	2.57465e-05	0.00022143
Retinal	POS	7.09202e-07	5.51675e-07	5.62688e-07	1.26573e-06	1.49083e-06	2.28519e-06	5.58048e-06	5.12403e-06	5.46299e-06	1.59548	6.06428e-06	6.75005e-05
Cotinine methonium ion	POS	1.42755e-05	1.51096e-05	1.49025e-05	1.65307e-05	1.60385e-05	1.68083e-05	1.85445e-05	1.73047e-05	1.7731e-05	1.54955	0.000796354	0.00393551
15-Keto-prostaglandin E2	NEG	2.20841e-06	2.05108e-06	2.00239e-06	4.49266e-06	4.90227e-06	4.81292e-06	7.59109e-06	6.43525e-06	6.60014e-06	1.57736	1.62819e-05	0.000153903
Glechomafuran	POS	1.73317e-05	1.89829e-05	1.9058e-05	2.10497e-05	1.89848e-05	2.13609e-05	2.40689e-05	2.15937e-05	2.47724e-05	1.43532	0.0106643	0.0348934
1-palmitoylglycerophosphocholine	POS	5.86482e-05	5.95574e-05	5.68136e-05	6.32446e-05	6.0801e-05	6.41289e-05	7.99547e-05	7.8223e-05	8.00384e-05	1.54358	3.99412e-06	5.22747e-05
12-Oxo-2,3-dinor-10,15-phytodienoic acid	POS	1.39142e-06	1.40215e-06	1.52513e-06	2.21018e-06	1.77767e-06	2.21247e-06	3.00979e-06	2.7502e-06	3.01434e-06	1.58137	0.000138832	0.000913527
Phytocassane D	POS	1.70723e-05	1.61565e-05	1.72519e-05	1.55319e-05	1.56164e-05	1.69877e-05	9.64658e-06	9.12847e-06	8.75454e-06	1.45609	1.112e-05	0.000111293
2-(2-Methylpropoxy)naphthalene	POS	0.000147577	0.000134071	0.000141215	0.000201769	0.000207175	0.00021842	0.000232353	0.000194014	0.000220783	1.39616	0.000714196	0.00358906
8-isoprostaglandin E2	NEG	1.59588e-05	1.48031e-05	1.61465e-05	2.29768e-05	2.2388e-05	2.37276e-05	5.46438e-05	5.06075e-05	8.62334e-05	1.53475	0.00400625	0.0149108
LysoPC(16:0)	POS	0.000712338	0.000645264	0.00067608	4.05429e-05	3.43972e-05	4.18327e-05	3.88281e-06	9.19946e-06	9.3377e-06	1.5962	1.9192e-08	1.24856e-06
Pipericine	POS	9.11381e-06	8.8511e-06	9.30822e-06	7.79586e-06	7.79569e-06	8.50638e-06	8.25684e-06	8.34126e-06	8.0453e-06	1.10867	0.00832176	0.0283178
(+)-Gallocatechin	NEG	3.29826e-05	3.39561e-05	2.73689e-05	1.8887e-05	1.78032e-05	1.77889e-05	1.95308e-05	1.70915e-05	1.93369e-05	1.31814	0.000521507	0.00278527
18-Hydroxycorticosterone	POS	5.40397e-05	5.40399e-05	5.35437e-05	4.28585e-05	4.27421e-05	4.45228e-05	3.54128e-05	3.49297e-05	3.87091e-05	1.59901	1.09849e-05	0.000111293
Fluoxetine glucuronide	POS	0.000721689	0.000676856	0.000705184	0.00079368	0.000764237	0.000753112	0.000860961	0.000784883	0.000790839	1.42244	0.0114663	0.0370092
Hepoxilin B3	NEG	4.26636e-06	3.9965e-06	4.52699e-06	6.05398e-06	5.69054e-06	5.52036e-06	1.05057e-05	1.22693e-05	1.33093e-05	1.563	6.67333e-05	0.00048463
Crithmumdiol	POS	6.99038e-06	6.34644e-06	6.17632e-06	6.30828e-06	5.51498e-06	6.4821e-06	4.96816e-06	4.80377e-06	4.52474e-06	1.42966	0.00470757	0.0171985
3,5,8-Megastigmatrien-7-one	POS	1.3535e-05	1.89523e-05	1.62469e-05	1.70983e-05	1.48131e-05	1.43776e-05	1.0648e-05	1.10507e-05	1.10251e-05	1.30779	0.0213673	0.0606154
Acetylglycine	NEG	0.000120259	0.000119035	0.000116204	0.000121683	0.000119053	0.000119047	0.000124913	0.000123758	0.00012839	1.36103	0.0110559	0.035879
Spinosin C	POS	8.27313e-06	5.37996e-06	7.06549e-06	8.87478e-06	9.77795e-06	7.62655e-06	1.80242e-05	1.78753e-05	1.80536e-05	1.50238	2.75081e-05	0.000232356
Gluconolactone	NEG	6.10054e-06	5.72067e-06	5.49477e-06	8.89201e-06	7.73921e-06	9.34645e-06	2.46129e-05	2.20568e-05	2.41806e-05	1.57262	8.69056e-07	1.59238e-05
1-Methyltryptamine	POS	4.25596e-05	4.28716e-05	4.18156e-05	1.95563e-05	1.84084e-05	2.00976e-05	1.74336e-05	1.77827e-05	1.81021e-05	1.46791	8.13172e-09	9.04851e-07
alpha-Ionol O-[arabinosyl-(1->6)-glucoside]	POS	1.23808e-05	1.25756e-05	1.07608e-05	1.93712e-05	1.80082e-05	1.81392e-05	2.00116e-05	2.39315e-05	3.46903e-05	1.47867	0.021569	0.0607531
D-1-Piperideine-2-carboxylic acid	POS	2.48966e-05	2.5533e-05	2.53073e-05	2.68653e-05	2.63325e-05	2.62025e-05	3.17812e-05	3.17762e-05	3.29671e-05	1.52677	4.68024e-06	5.77222e-05
Vetiveryl acetate	POS	5.93299e-05	6.07936e-05	5.92608e-05	3.70741e-05	3.88643e-05	3.57685e-05	1.96678e-05	1.90846e-05	2.00253e-05	1.61792	2.13798e-08	1.24856e-06
Kaempferol 3-O-beta-sophoroside	NEG	0.000359673	0.00036557	0.000353366	0.000352982	0.000348473	0.000353306	0.000387846	0.000370012	0.000377215	1.01332	0.00589729	0.021029
L-DOPA 3'-glucoside	POS	8.93439e-06	6.50408e-06	4.99955e-06	1.28403e-05	1.04298e-05	1.22279e-05	2.45691e-05	1.65914e-05	2.17975e-05	1.52161	0.00190332	0.00809592
N-Phenylacetylaspartic acid	POS	2.39659e-05	2.41545e-05	2.49245e-05	2.37374e-05	2.35745e-05	2.52485e-05	2.94581e-05	2.55895e-05	2.83326e-05	1.16328	0.0242239	0.0669388
2,2-Bis[4-(2,3-epoxypropoxy)phenyl]propane	POS	9.77153e-06	8.91206e-06	8.86684e-06	1.52705e-05	1.11502e-05	1.1197e-05	1.46694e-05	1.38022e-05	1.44791e-05	1.43352	0.012045	0.0383573
7-Aminonitrazepam	POS	3.1339e-05	3.48851e-05	3.2769e-05	2.01575e-05	1.96064e-05	2.07302e-05	2.2187e-05	2.04295e-05	2.12689e-05	1.29493	2.06355e-05	0.000183409
1H-Indole-3-methanamine	POS	6.69595e-06	6.58954e-06	5.02306e-06	1.82926e-05	1.51972e-05	1.83077e-05	1.40082e-05	1.34936e-05	1.64964e-05	1.23775	0.000228586	0.00140333
7-Methylguanosine	POS	1.4674e-05	1.50982e-05	1.48078e-05	1.47941e-05	1.57775e-05	1.55121e-05	1.78878e-05	1.72533e-05	1.74868e-05	1.48777	0.000247496	0.00149628
Indan-1-ol	POS	7.19135e-06	6.74302e-06	6.87364e-06	7.509e-06	6.65631e-06	7.29623e-06	9.26047e-06	7.98606e-06	8.38308e-06	1.32851	0.0119302	0.0381958
13-OxoODE	NEG	5.93241e-06	5.78207e-06	6.04461e-06	4.34522e-05	4.17493e-05	4.59616e-05	6.5536e-05	6.38821e-05	6.37169e-05	1.51057	9.11688e-09	9.04851e-07
(3beta,9beta)-7-Drimene-3,11,12-triol	POS	2.21274e-05	2.28752e-05	2.20041e-05	1.83515e-05	1.77187e-05	1.88299e-05	1.33925e-05	1.26887e-05	1.33242e-05	1.60192	1.19075e-06	1.9876e-05
8-Hydroxy-4(6)-lactarene-5,14-diol	POS	7.29654e-05	6.98271e-05	7.10968e-05	5.36709e-05	5.23722e-05	5.69086e-05	5.14001e-05	4.77655e-05	5.22335e-05	1.5088	4.50383e-05	0.00034385
3alpha-Hydroxyoreadone	POS	4.2131e-06	3.20771e-06	3.62915e-06	5.11684e-06	4.35587e-06	5.01723e-06	4.82416e-06	5.00276e-06	5.29853e-06	1.29411	0.0124425	0.0395175
S-(3-Methylbutanoyl)-dihydrolipoamide-E	POS	7.89052e-05	8.08229e-05	7.95615e-05	8.84004e-05	8.7375e-05	8.58277e-05	9.6211e-05	9.46373e-05	9.59851e-05	1.61502	5.32166e-06	6.21382e-05
Calamensesquiterpinenol	POS	4.02702e-06	6.30071e-06	4.00083e-06	7.46138e-06	7.10656e-06	5.46785e-06	9.16429e-06	9.4943e-06	1.05161e-05	1.46589	0.00356548	0.0134724
N-Nitrosothialdine	POS	4.92328e-06	6.33883e-06	6.24766e-06	4.71927e-06	4.76867e-06	4.73178e-06	4.21924e-06	4.38964e-06	4.39063e-06	1.37729	0.0176157	0.0528472
Prostaglandin B1	POS	5.23993e-05	4.81045e-05	4.61258e-05	5.12592e-05	5.11225e-05	5.00187e-05	5.71948e-05	5.65245e-05	5.67068e-05	1.40842	0.005328	0.019056
3,4-Dihydro-6-hydroxy-2,5,7,8-tetramethyl-2H-1-benzopyran-2-carboxylic acid	NEG	2.12691e-05	2.44795e-05	2.30375e-05	7.22185e-06	8.52452e-06	7.4189e-06	5.6111e-06	7.36381e-06	7.0426e-06	1.46696	3.83733e-06	5.07807e-05
(2E,4E)-2,4-Octadien-1-ol	POS	3.18881e-05	4.17934e-05	3.36234e-05	2.7449e-05	3.64287e-05	2.68597e-05	2.7316e-05	1.78536e-05	1.72903e-05	1.30143	0.0394532	0.100189
N-[2-Ethoxy-2-(4-methoxyphenyl)ethyl]cinnamide	POS	6.09202e-07	7.28323e-07	8.05489e-07	9.24126e-07	1.15421e-06	1.06414e-06	1.17176e-06	1.35843e-06	1.21157e-06	1.47734	0.00226745	0.00940951
xi-3-(4-Isopropylphenyl)-2-methylpropanal	POS	0.000113019	0.000105913	0.000108678	0.000107148	9.99691e-05	0.000107287	0.000131085	0.000124499	0.000129489	1.17115	0.000555637	0.00292816
2,5-Dihydro-2,4,5-trimethyloxazole	POS	4.90254e-05	5.01695e-05	3.09376e-05	4.63082e-05	4.75374e-05	5.03357e-05	3.13961e-05	2.7327e-05	2.44148e-05	1.03114	0.0221177	0.0619815
Fauronyl acetate	POS	2.5529e-05	3.40211e-05	3.40347e-05	2.40794e-05	1.92452e-05	2.5622e-05	2.03856e-05	1.9183e-05	1.8042e-05	1.39874	0.0146408	0.0456472
Cyclohexanone	POS	1.14785e-05	1.0523e-05	1.13266e-05	5.6757e-06	5.21767e-06	4.40363e-06	4.04031e-06	4.7217e-06	4.61538e-06	1.47348	7.69135e-06	8.48185e-05
(3R,8E)-3-Hydroxy-5,8-megastigmadien-7-one	POS	3.00772e-07	4.95512e-07	4.01644e-07	2.06775e-06	2.23271e-06	2.26108e-06	1.66726e-06	1.83619e-06	1.31508e-06	1.21993	4.36592e-05	0.000339857
Eremopetasidione	POS	2.08492e-05	1.91829e-05	1.9962e-05	2.1568e-05	2.01535e-05	2.12031e-05	2.38586e-05	2.12212e-05	2.28492e-05	1.28865	0.0462607	0.113836
Patchoulenone	POS	1.24206e-05	1.23248e-05	1.15911e-05	1.22265e-05	1.21049e-05	1.22612e-05	1.66801e-05	1.58884e-05	1.68571e-05	1.41201	1.56256e-05	0.000148881
Proline betaine	POS	4.84122e-06	4.08606e-06	3.88873e-06	9.08106e-06	8.92007e-06	1.00139e-05	1.99515e-05	1.82975e-05	1.86295e-05	1.6143	5.35552e-07	1.15971e-05
Methionyl-Arginine	POS	2.41111e-05	2.35028e-05	2.45251e-05	1.25339e-05	1.19721e-05	1.15378e-05	5.91993e-06	5.52182e-06	4.93871e-06	1.61979	2.27372e-08	1.24856e-06
PS(18:4(6Z,9Z,12Z,15Z)/20:0)	POS	3.64564e-05	3.73022e-05	3.68403e-05	3.19698e-05	3.11008e-05	3.28488e-05	3.13122e-05	2.91858e-05	3.04377e-05	1.51768	0.000180282	0.00115439
3-Methyl-1-(2,4,6-trihydroxyphenyl)-1-butanone	POS	3.23162e-06	3.1992e-06	3.21709e-06	3.29742e-06	4.09232e-06	4.08523e-06	4.66224e-06	4.24355e-06	4.66546e-06	1.47316	0.00513756	0.0185419
Norecasantalal	POS	2.55229e-05	2.23005e-05	2.41083e-05	2.14763e-05	1.95675e-05	2.18132e-05	1.35303e-05	1.11449e-05	1.27877e-05	1.50773	0.000122804	0.000836789
Isovalerylalanine	POS	3.78615e-05	3.14481e-05	3.27633e-05	4.28057e-05	4.08735e-05	4.48141e-05	5.65748e-05	5.39206e-05	5.58088e-05	1.56806	0.000105402	0.000734118
Linoleamide	POS	5.10763e-05	5.21531e-05	5.06392e-05	5.60898e-05	5.59616e-05	5.60469e-05	6.41017e-05	6.05135e-05	5.90592e-05	1.56401	0.000734623	0.00364557
5-Methoxydimethyltryptamine	POS	3.15996e-05	3.16249e-05	3.20134e-05	3.67651e-05	3.74969e-05	3.76367e-05	5.09646e-05	4.75118e-05	5.06022e-05	1.59805	3.41847e-06	4.73419e-05
2,2,6,7-Tetramethylbicyclo[4.3.0]nona-1(9),4-diene-7,8-diol	POS	2.58507e-05	2.90217e-05	2.40653e-05	0.000106348	9.55542e-05	9.6027e-05	0.00012149	5.32524e-05	0.000114146	1.26954	0.0107019	0.0349203
Betamipron	POS	5.81478e-06	5.65784e-06	6.0023e-06	7.95538e-06	8.37137e-06	7.63493e-06	1.87774e-05	1.66184e-05	1.91915e-05	1.5707	3.79437e-06	5.07807e-05
Methyl 3-oxo-12-oleanen-28-oate	POS	0.00161944	0.00157839	0.00154926	0.00146459	0.00143011	0.00150408	0.00138676	0.00132238	0.0013375	1.5584	0.000591511	0.00304974
Piperdial	POS	6.57588e-05	6.42012e-05	6.31184e-05	1.23041e-05	1.26636e-05	1.83376e-05	3.9391e-06	3.7596e-06	4.13928e-06	1.61795	7.52205e-08	3.31806e-06
Myristoleic acid	NEG	2.65234e-06	2.67689e-06	2.54532e-06	1.92907e-06	2.27174e-06	1.84955e-06	1e-10	2.60229e-07	1e-10	1.22846	3.08019e-06	4.36727e-05
Prostaglandin I2	POS	0.000500848	0.000460425	0.00044583	0.000473671	0.000465752	0.000475428	0.000564317	0.000530194	0.000559158	1.31662	0.0035368	0.0134579
4,7-Megastigmadien-9-ol	POS	5.43449e-05	3.57334e-05	3.30138e-05	2.41397e-05	2.62309e-05	2.70489e-05	6.66474e-06	6.35717e-06	6.39443e-06	1.54232	0.00230965	0.00955138
3-Methyl-5-propyl-2-cyclohexen-1-one	POS	1.6408e-05	1.36609e-05	1.51236e-05	1.51089e-05	1.43034e-05	1.35095e-05	1.78868e-05	1.73802e-05	1.93084e-05	1.07092	0.0102335	0.0337621
(9Z,11E,13E,15Z)-4-Oxo-9,11,13,15-octadecatetraenoic acid	POS	9.42054e-06	8.78594e-06	8.51627e-06	6.9664e-06	7.87201e-06	7.95688e-06	5.80973e-06	5.52436e-06	4.26663e-06	1.47862	0.00102933	0.0048265
Thromboxane B2	POS	3.14288e-05	3.28682e-05	3.112e-05	3.24304e-05	2.98428e-05	3.26211e-05	3.46895e-05	3.50884e-05	3.46121e-05	1.16313	0.0176628	0.0528553
Sugiol	POS	4.29414e-06	4.38876e-06	4.64645e-06	5.12753e-06	5.16828e-06	4.66528e-06	7.01277e-06	6.35695e-06	7.58625e-06	1.51232	0.000581782	0.00301262
Lithocholic acid glycine conjugate	POS	0.000158528	0.000151434	0.000148552	0.000105512	0.000107201	0.000107537	8.90651e-05	8.45317e-05	8.87474e-05	1.59687	9.77232e-07	1.73563e-05
Tetrahydrocortisone	POS	4.57507e-05	4.8488e-05	4.64431e-05	4.72922e-05	4.48621e-05	4.59231e-05	5.3357e-05	4.98027e-05	5.40226e-05	1.16867	0.00739397	0.0252327
Cyclodopa glucoside	POS	6.08317e-05	6.06915e-05	5.88442e-05	5.4306e-05	5.5099e-05	5.37229e-05	5.19252e-05	4.99557e-05	5.45303e-05	1.4725	0.00174902	0.00757483
all-trans-Retinoic acid	POS	2.04757e-05	2.15232e-05	2.56014e-05	1.94312e-05	3.64761e-05	2.27761e-05	3.8853e-05	3.57513e-05	3.71387e-05	1.23836	0.039953	0.100814
LysoPC(18:3(6Z,9Z,12Z))	POS	0.000131101	0.000123128	0.000127027	0.000147504	0.000140114	0.000153166	0.000162838	0.000145456	0.000155368	1.42166	0.00608965	0.0215561
(3beta,17alpha,23S)-17,23-Epoxy-3,29-dihydroxy-27-norlanost-8-en-24-one	POS	1.85558e-06	1.25578e-06	3.83166e-06	4.90826e-06	4.03409e-06	4.87311e-06	4.70471e-06	4.76668e-06	4.23678e-06	1.11902	0.0252545	0.0694646
6,15-Diketo,13,14-dihydro-PGF1a	POS	1.87354e-05	1.77915e-05	1.76421e-05	3.69762e-05	3.53211e-05	3.48772e-05	3.89364e-05	3.87763e-05	3.94303e-05	1.47923	8.57036e-08	3.40243e-06
3-Hydroxytrichothecene	POS	1.57165e-06	1.79922e-06	1.40662e-06	4.85123e-06	4.73427e-06	4.79781e-06	9.50354e-06	8.85851e-06	8.95997e-06	1.6016	5.47248e-08	2.50682e-06
(Â±)-threo-Anethole glycol	POS	1.189e-05	1.1163e-05	1.13001e-05	2.33728e-05	2.1023e-05	2.18649e-05	2.47593e-05	2.25011e-05	2.28573e-05	1.44821	1.23649e-05	0.00012071
1,3,5,8-Tetrahydroxy-6-methoxy-2-methylanthraquinone	POS	1.90138e-05	1.84806e-05	1.93929e-05	7.74306e-06	8.72708e-06	9.62506e-06	7.45985e-06	6.55429e-06	7.3447e-06	1.5198	1.21826e-06	1.9876e-05
15-oxo-5S,6R-dihydroxy-7E,9E,11Z-eicosatrienoic acid	POS	3.38084e-05	3.32404e-05	3.63422e-05	3.70465e-05	3.76775e-05	3.64139e-05	3.81579e-05	3.94928e-05	3.98034e-05	1.44817	0.006909	0.0239204
7,8-Dihydrovomifoliol 9-[rhamnosyl-(1->6)-glucoside]	POS	0.000404264	0.000405064	0.000395509	0.000157127	0.000155495	0.000143719	1.0141e-05	1.70581e-05	1.3975e-05	1.57511	5.25474e-10	1.04307e-07
3beta-Hydroxycinnamolide	POS	0.000142816	0.00014745	0.000148764	0.000142295	0.000137998	0.000136802	0.000141506	0.000134358	0.0001331	1.28015	0.0340516	0.0894267
Ipomeanine	POS	3.14803e-05	3.2349e-05	3.29705e-05	3.31502e-05	3.28528e-05	3.11834e-05	3.5988e-05	3.56744e-05	3.60764e-05	1.34692	0.00167019	0.00731322
Cysteinyl-Histidine	POS	0.000115368	0.000116809	0.00011316	5.22159e-05	5.08743e-05	4.85657e-05	3.93539e-05	3.85315e-05	3.89107e-05	1.55258	2.59779e-09	4.41996e-07
Beta-Tyrosine	POS	0.000310526	0.000301576	0.000309366	0.000281288	0.000272207	0.000300853	0.000282126	0.000271472	0.000266689	1.38284	0.0163421	0.0497786
Metyrapol	POS	2.02339e-05	2.00374e-05	1.96097e-05	1.98346e-05	1.85251e-05	2.03028e-05	1.76412e-05	1.69532e-05	1.79476e-05	1.37219	0.00687047	0.0238563
N,N'-diacetylchitobiose	NEG	0.000114098	0.000114214	0.000119014	9.82681e-05	9.02133e-05	0.000104982	9.839e-05	9.74779e-05	0.000107764	1.03747	0.0171923	0.0519697
Rosmaridiphenol	POS	0.00224189	0.00251153	0.00237593	0.00270427	0.00260777	0.00249299	0.00310594	0.00319845	0.00318276	1.5403	0.000224787	0.00138716
1,8-Heptadecadiene-4,6-diyne-3,10-diol	POS	0.00596185	0.00597153	0.00585513	0.00476288	0.00605801	0.00500466	0.00488789	0.000761021	0.000796978	1.15378	0.0368168	0.0945018
Carnosol	POS	2.02743e-05	2.03313e-05	2.05586e-05	2.19679e-05	2.13079e-05	2.24178e-05	2.3685e-05	2.34562e-05	2.28701e-05	1.56532	0.00038311	0.00217278
Isocurcumenol	POS	0.000516928	0.000524708	0.000509552	0.000209161	0.00020444	0.000204208	6.36791e-05	6.08614e-05	3.06608e-05	1.58285	1.32987e-08	9.56251e-07
Corchoionol C 9-glucoside	POS	1.10916e-06	1.55893e-06	1.06732e-06	1.79875e-06	1.9376e-06	1.95306e-06	3.7611e-06	4.07494e-06	3.99125e-06	1.57886	5.67403e-06	6.37526e-05
5,15-DiHETE	POS	5.01965e-05	4.90379e-05	4.85511e-05	4.97427e-05	4.67637e-05	4.89372e-05	3.85772e-05	3.84358e-05	3.89235e-05	1.44193	2.47343e-05	0.000215026
Prostaglandin A2	NEG	2.33612e-05	2.32323e-05	2.25977e-05	2.03801e-05	2.09676e-05	1.94447e-05	1.83144e-05	1.74675e-05	1.89538e-05	1.55634	0.000336264	0.00194413
1,6,7-Trimethylnaphthalene	POS	0.00258778	0.00263482	0.00258651	0.00166655	0.00167453	0.00165575	0.00085111	0.000826426	0.000868396	1.61516	1.74114e-10	5.18425e-08
4-Hydroxy-3-methoxy-2,10-bisaboladien-9-one	POS	0.000124944	0.000127409	0.000122827	0.000153559	0.000140052	0.000149735	0.000147024	0.000137622	0.000137791	1.02973	0.00482755	0.017476
Melibiose	POS	4.17959e-06	3.83954e-06	4.41597e-06	5.05498e-06	4.68726e-06	5.50641e-06	5.53242e-06	5.17681e-06	5.16256e-06	1.34722	0.00919821	0.0309465
Sugetriol triacetate	POS	4.00667e-06	3.42678e-06	4.21265e-06	3.22349e-06	3.23494e-06	2.10483e-06	2.07768e-06	2.37066e-06	2.56576e-06	1.34281	0.0173783	0.0522666
L-alpha-Amino-1H-pyrrole-1-hexanoic acid	POS	6.03375e-06	6.73702e-06	6.99087e-06	8.16514e-06	8.5758e-06	6.1951e-06	8.60966e-06	8.7885e-06	9.32885e-06	1.31309	0.0362659	0.0932888
2-trans-6-cis-Dodecadienal	POS	7.59041e-05	8.12507e-05	7.43221e-05	9.13604e-05	8.95845e-05	8.26725e-05	8.14117e-05	8.92602e-05	9.09039e-05	1.10441	0.0455706	0.11237
Progesterone	POS	5.00288e-05	4.79242e-05	4.69623e-05	7.17844e-05	6.58508e-05	6.0131e-05	7.45048e-05	5.74489e-05	5.86915e-05	1.11589	0.0316396	0.0841132
Arlatin	POS	1.59078e-06	1.45242e-06	1.59639e-06	2.06393e-06	1.78725e-06	1.87566e-06	2.17653e-06	1.99983e-06	1.92078e-06	1.41278	0.00645286	0.0225377
2,4-Di-tert-butylphenol	POS	8.03469e-07	1.09715e-06	9.65404e-07	8.77381e-07	1.29993e-06	7.58157e-07	1.32469e-06	1.77386e-06	1.70502e-06	1.17388	0.0233628	0.0650118
(1S,2S,4S,5R)-1,8-Epoxy-p-menthane-2,5-diol	POS	6.40655e-07	7.44295e-07	6.81443e-07	5.96976e-07	6.83459e-07	5.51907e-07	9.57229e-07	9.01613e-07	8.41585e-07	1.01986	0.00248841	0.00991201
[12]-Gingerol	POS	5.25989e-06	4.61464e-06	7.80917e-06	1.11639e-05	1.15925e-05	9.79847e-06	8.27776e-06	1.00566e-05	9.14799e-06	1.00314	0.00706143	0.0243068
Epioxylubimin	POS	1.97462e-05	1.86331e-05	1.99488e-05	1.89827e-05	1.79671e-05	2.02428e-05	1.75703e-05	1.67099e-05	1.72121e-05	1.28672	0.0291431	0.0788852
Hexyl phenylacetate	POS	1.01208e-06	2.01648e-06	1.05654e-06	2.87688e-06	2.69751e-06	1.25937e-06	3.47066e-06	2.90818e-06	3.31362e-06	1.30465	0.0305839	0.0820393
Perlolyrine	POS	7.76669e-05	7.20405e-05	7.15132e-05	9.23039e-05	0.000101245	9.48762e-05	0.000116051	0.000100488	0.00011461	1.53208	0.000842638	0.00409625
5-De-O-methyltoddanol	POS	3.46727e-06	4.69328e-06	5.19949e-06	3.15369e-06	3.80308e-06	2.55007e-06	4.40545e-07	3.11587e-06	1.03123e-06	1.20315	0.035646	0.0921824
Albendazole sulfone	POS	1e-10	1e-10	1.3005e-07	1e-10	4.26487e-08	1e-10	4.99236e-07	4.68112e-07	3.35496e-07	1.02651	0.000459082	0.00249665
11,12,15-THETA	POS	6.21721e-05	5.20937e-05	5.15427e-05	1e-10	1e-10	1e-10	1e-10	1e-10	1e-10	1.40332	1.55572e-06	2.38765e-05
Ethiin	POS	7.50097e-05	6.52078e-05	7.01551e-05	0.00010319	9.68086e-05	0.000108334	0.000110087	0.000133701	0.000112707	1.49972	0.00127669	0.00580358
3-[(5-Methyl-2-furanyl)methyl]-1H-pyrrole	POS	2.34108e-06	2.72838e-06	3.83801e-06	9.35867e-07	1.14594e-06	2.17059e-06	1.52634e-06	1.08911e-06	9.83229e-07	1.25289	0.0235774	0.0654561
Feruloyl-2-hydroxyputrescine	POS	3.48384e-06	3.1996e-06	3.71934e-06	4.81776e-06	5.53095e-06	4.2762e-06	5.41472e-06	5.25886e-06	5.06624e-06	1.41789	0.00391456	0.0146152
Cellulose triacetate	POS	8.10743e-07	7.93201e-07	8.71302e-07	2.42366e-06	2.86144e-06	2.33538e-06	4.26381e-06	3.70908e-06	4.1483e-06	1.57214	9.28374e-06	9.81074e-05
Tetrahydropentoxyline	POS	1.07081e-05	1.49193e-05	1.91549e-05	1e-10	1e-10	1e-10	1e-10	1e-10	1e-10	1.40262	0.000407148	0.00224497
MG(18:4(6Z,9Z,12Z,15Z)/0:0/0:0)	POS	0.0125034	0.0125009	0.0114446	0.0134121	0.0137291	0.0162126	0.0163187	0.0145691	0.014446	1.27405	0.041104	0.10328
1,2-Epoxy-1,2,7,7',8,8',11,12-octahydro-psi,psi-carotene	POS	9.71217e-06	9.97701e-06	8.83238e-06	8.90144e-06	1.08899e-05	1.17661e-05	1.34113e-05	1.16781e-05	1.27784e-05	1.31344	0.0276235	0.0752851
2-Benzylidene-1-heptanol	POS	4.85227e-06	4.77446e-06	5.22545e-06	6.77896e-06	6.95769e-06	7.15926e-06	9.09307e-06	7.1886e-06	7.60331e-06	1.49586	0.00243592	0.00982273
Fusarochromanone	POS	2.27042e-06	2.25221e-06	1.86595e-06	1e-10	1e-10	1e-10	1e-10	1e-10	1e-10	1.40309	1.47303e-06	2.30839e-05
Delta-12-Prostaglandin J2	POS	1.22078e-06	1.01728e-06	1.23802e-06	1.43852e-06	1.38695e-06	1.81556e-06	3.20091e-06	5.25071e-06	2.946e-06	1.47228	0.00988428	0.0327005
Beta-Carboline	POS	1.88028e-05	2.29676e-05	2.78101e-05	2.04515e-05	1.69966e-05	1.89891e-05	1.27436e-05	1.03848e-05	1.55407e-05	1.38673	0.0201501	0.0582494
(3R,3aR,7aS)-3-Butylhexahydro-1(3H)-isobenzofuranone	POS	0.000278755	0.000298185	0.000289122	0.000295221	0.000370615	0.000304546	0.000422024	0.00041631	0.000423971	1.4811	0.0014609	0.00651658
L-1,2,3,4-Tetrahydro-beta-carboline-3-carboxylic acid	POS	1.93504e-05	2.0879e-05	1.98146e-05	1e-10	1e-10	1e-10	1e-10	1e-10	1e-10	1.40315	3.58758e-09	5.34102e-07

## Sheet: Table S3-EM-3 VS  EM-o
Metabolite	EM_0_1	EM_0_2	EM_0_3	EM_3_1	EM_3_2	EM_3_3	FOLD CHANGE	P-VALUE
Glycolic acid	0.000150075	0.000145197	0.000143539	1.30554e-06	2.56453e-06	2.54245e-07	0.00939884	2.5064e-07
Pyridoxine	3.96844e-05	3.27434e-05	4.01594e-05	8.03739e-05	9.67643e-05	8.16841e-05	2.29886	0.00108205
5-Methyl-2-furancarboxaldehyde	2.8827e-05	2.67067e-05	2.61247e-05	0.000103087	9.29999e-05	0.000108282	3.72734	8.33662e-05
Adenosine	4.25572e-06	4.21591e-06	5.19483e-06	2.5564e-05	2.26256e-05	2.59562e-05	5.42538	5.18731e-05
N6-Methyladenosine	1.14504e-05	5.46825e-06	5.09217e-06	0.000245026	0.000253117	0.000234322	33.2775	2.1795e-06
Palmitoylethanolamide	0.000227054	0.000190395	0.000213965	3.30557e-05	3.19502e-05	2.72763e-05	0.146152	7.84178e-05
Xanthosine	1e-10	1e-10	1e-10	1.65385e-05	1.60787e-05	1.81898e-05	169357	1.21939e-05
Vanillic acid	4.01752e-06	5.70956e-06	5.14792e-06	1.08225e-05	1.22161e-05	8.223e-06	2.10162	0.0126869
Aesculin	3.30827e-08	2.31984e-07	2.25585e-07	1.02926e-05	1.04121e-05	1.11941e-05	65.0131	3.52065e-06
Uric acid	1.98808e-06	2.3734e-06	2.04402e-06	9.18927e-06	9.86134e-06	9.29983e-06	4.42595	6.93597e-06
Dodecanedioic acid	7.92402e-06	1.03467e-05	9.28901e-06	1.47529e-06	1.56165e-06	4.81675e-06	0.28497	0.00730094
L-Tryptophan	1.06047e-06	1.03841e-06	9.87074e-07	2.21828e-05	2.55615e-05	2.02014e-05	22.0177	0.0001591
Succinic acid	1e-10	1e-10	1e-10	1.36318e-05	1.35993e-05	1.65653e-05	145988	0.000119841
Linoleoyl ethanolamide	0.00117285	0.000947473	0.00106864	0.00018463	0.000158953	0.000175192	0.162678	0.000170328
3,4-Dihydroxy-trans-cinnamate	0.000197369	0.000206582	0.000198056	0.000509262	0.000521282	0.000518121	2.5725	2.85126e-07
Isoleucyl-Alanine	1.32411e-06	1.04688e-06	5.41285e-07	7.31966e-06	4.86739e-06	7.35516e-06	6.71029	0.00291374
Xanthurenic acid	5.45893e-05	5.19258e-05	5.39858e-05	0.00011952	0.000117656	0.000120721	2.22988	6.67049e-07
Sucrose	5.96391e-07	8.80096e-07	6.60222e-07	6.87901e-06	5.51828e-06	1.34393e-05	12.0918	0.032016
Uridine	4.01698e-06	6.07075e-06	5.73916e-06	1.68681e-05	1.61376e-05	1.73633e-05	3.1825	9.4069e-05
O-propanoyl-carnitine	1.00385e-05	1.12647e-05	1.00919e-05	2.12932e-05	2.18809e-05	2.1629e-05	2.06412	1.38081e-05
1H-Pyrrole-2-carboxaldehyde	3.55565e-05	3.68032e-05	3.24546e-05	1.23334e-05	9.23059e-06	1.47364e-05	0.346331	0.000370951
3-Methylindole	0.00010616	0.000113687	0.000101892	2.21796e-05	2.1667e-05	2.25604e-05	0.2064	1.61655e-05
3-Acetamidobutanal	0.00014431	0.000137524	0.0001406	6.46603e-05	6.30228e-05	6.63833e-05	0.459401	4.07725e-06
Salsolinol	0.000337061	0.00030587	0.000322683	3.43184e-05	3.43033e-05	3.23879e-05	0.104607	5.76004e-06
Oxytetracycline	4.07441e-05	2.95036e-05	2.65869e-05	5.84284e-06	7.74155e-06	5.98056e-06	0.202045	0.0041062
5,7-dihydroxy-2-(4-hydroxyphenyl)-6-methoxy-4H-chromen-4-one	1.54807e-05	1.65957e-05	1.7077e-05	7.27131e-06	7.27206e-06	6.01726e-06	0.418295	0.000112083
Pyruvic acid	1.64117e-05	1.01535e-05	1.67877e-05	3.61492e-06	4.27511e-06	3.66979e-06	0.266645	0.00803156
PA(21:0/13:0)	1.12181e-05	1.5101e-05	1.10762e-05	4.33125e-06	6.32713e-06	7.81546e-06	0.494015	0.0191332
PI(16:1(9Z)/18:1(11Z))	1.11435e-05	7.94602e-06	1.05476e-06	7.03669e-05	7.00056e-05	6.45965e-05	10.175	6.21031e-05
15-Deoxy-d-12,14-PGJ2	1.60475e-05	1.48986e-05	1.49029e-05	6.30359e-05	5.81055e-05	5.75977e-05	3.89843	1.53367e-05
PC(20:2(11Z,14Z)/14:0)	0.00114758	0.00109313	0.00108862	0.000358881	0.000178743	0.000388109	0.278054	0.000299497
3-Hydroxyadipic acid 3,6-lactone	2.33703e-05	2.15065e-05	2.03046e-05	9.98077e-06	1.05217e-05	1.0333e-05	0.473072	0.000225626
Eriodictyol	2.61862e-06	2.2556e-06	2.41983e-06	1.21466e-05	1.27371e-05	1.24758e-05	5.12191	9.58683e-07
(+)-Norushinsunine N-oxide	2.74308e-06	2.86073e-06	2.71481e-06	9.35134e-06	9.80458e-06	1.01507e-05	3.52301	7.67441e-06
LysoPE(14:1(9Z)/0:0)	2.31774e-05	2.44897e-05	2.44047e-05	4.57115e-05	5.28901e-05	5.15822e-05	2.08381	0.000317314
Epoxyanethole	2.67214e-06	1.80935e-06	3.45329e-06	7.13219e-06	5.66892e-06	7.72289e-06	2.58659	0.00559439
4-Hydroxy-1-(3-pyridinyl)-1-butanone	2.37597e-05	2.42636e-05	2.27461e-05	9.10578e-06	9.34132e-06	9.13877e-06	0.389799	5.80849e-06
12-HPETE	8.61406e-05	8.90082e-05	8.51855e-05	4.05807e-05	4.34298e-05	3.19106e-05	0.445278	0.000190828
Prostaglandin F1a	3.53319e-05	3.49661e-05	3.39378e-05	1.38381e-05	1.18167e-05	1.36751e-05	0.377317	9.59699e-06
beta-Vatirenene	2.07873e-07	3.73037e-07	2.03506e-07	1.02684e-06	5.36297e-07	1.0256e-06	3.30021	0.0252358
Isoalantolactone	8.14631e-05	8.06367e-05	8.0728e-05	1.25963e-05	1.13371e-05	1.94089e-05	0.17849	1.22749e-05
D-Mannose	3.41068e-06	4.03248e-06	3.06601e-06	1.6156e-06	8.00491e-07	9.32223e-07	0.318609	0.00325457
alpha-Ionone	6.77928e-06	9.23081e-06	9.49098e-06	5.9315e-05	6.02815e-05	5.78503e-05	6.95841	1.4101e-06
20-Carboxy-leukotriene B4	0.000366304	0.000363311	0.000356047	1.00492e-05	8.60491e-06	9.76491e-06	0.0261767	3.48598e-08
Oleoyl glycine	1e-10	3.39118e-07	6.76054e-07	3.72763e-06	3.25045e-06	3.24817e-06	10.0724	0.000260421
Diphenylamine	0.000467083	0.000449387	0.000437433	5.86919e-05	4.23203e-05	5.60635e-05	0.116017	2.35615e-06
Mycotoxin T 2	0.000144738	0.000150693	0.000150251	1.45422e-05	1.30596e-05	2.38565e-05	0.11546	4.5539e-06
Sciadonic acid	0.000406616	0.000395869	0.000364531	0.000171168	0.000171925	0.000167142	0.437213	6.66824e-05
Cytosine	0.00426921	0.00412146	0.0037753	0.000928022	0.000865843	0.00094266	0.224933	2.92573e-05
LysoPC(18:1(9Z))	4.36613e-05	4.40138e-05	4.33135e-05	1.36979e-05	1.40307e-05	1.60538e-05	0.334246	2.8407e-06
Domoic acid	1e-10	1e-10	1e-10	6.75326e-05	7.90721e-05	5.84223e-05	683423	0.000333336
Phenylbutyrylglutamine	3.03674e-05	2.94816e-05	2.90348e-05	0.000120639	0.000110287	0.000111935	3.85741	1.26723e-05
NNAL-N-glucuronide	1.55406e-06	1.18254e-06	1.81306e-06	5.80741e-06	6.34929e-06	6.14954e-06	4.02365	4.5614e-05
Cordycepin	1.36658e-06	1.08681e-06	1.50995e-06	2.73111e-06	7.42559e-06	7.04178e-06	4.33939	0.0431768
Dihydrolipoate	0.000151789	6.46977e-05	8.02043e-05	2.16225e-05	2.50755e-05	1.93326e-05	0.222557	0.0458829
Epiandrosterone	2.30858e-06	1.2657e-06	1.32994e-06	8.68842e-06	1.18155e-05	1.03736e-05	6.29611	0.000852604
Glutaric acid	3.16278e-05	3.56398e-05	3.05512e-05	1.42501e-05	1.13725e-05	1.44094e-05	0.409246	0.000466636
Linoelaidic acid	1.84273e-06	1.70175e-06	2.23022e-06	3.8291e-07	2.48452e-07	2.0062e-07	0.144074	0.000594245
Ribothymidine	2.72833e-06	2.90414e-06	2.48036e-06	7.58533e-06	7.39202e-06	7.51689e-06	2.77267	3.79004e-06
Myosmine	2.7742e-05	2.45787e-05	2.16702e-05	7.37681e-06	5.30651e-06	7.24055e-06	0.269275	0.000656877
2,2,6,7-Tetramethylbicyclo[4.3.0]nona-1(9),4-dien-8-one	3.816e-05	4.87929e-05	3.77606e-05	6.61256e-06	7.63889e-06	7.86915e-06	0.177371	0.000710192
Dictyoquinazol B	2.46093e-06	2.09715e-06	2.15969e-06	7.89414e-07	9.07547e-07	9.54769e-07	0.394734	0.00038061
Heneicosanoic acid	0.00859644	0.00769807	0.00810206	0.00121002	0.00126532	0.00248158	0.203181	0.000188248
Phenylethyl primeveroside	7.20027e-06	3.83438e-06	5.16929e-06	6.73314e-05	6.56416e-05	6.90072e-05	12.4649	1.4704e-06
Thujyl 19-trachylobanoate	7.49122e-05	8.8446e-05	7.45759e-05	0.000159591	0.000165316	0.000190415	2.16582	0.000921046
Retinal	7.09202e-07	5.51675e-07	5.62688e-07	1.26573e-06	1.49083e-06	2.28519e-06	2.76478	0.0266961
15-Keto-prostaglandin E2	2.20841e-06	2.05108e-06	2.00239e-06	4.49266e-06	4.90227e-06	4.81292e-06	2.26894	4.4717e-05
LysoPC(16:0)	0.000712338	0.000645264	0.00067608	4.05429e-05	3.43972e-05	4.18327e-05	0.0574194	5.19244e-06
1-Methyltryptamine	4.25596e-05	4.28716e-05	4.18156e-05	1.95563e-05	1.84084e-05	2.00976e-05	0.456297	2.53025e-06
1H-Indole-3-methanamine	6.69595e-06	6.58954e-06	5.02306e-06	1.82926e-05	1.51972e-05	1.83077e-05	2.82914	0.000667642
13-OxoODE	5.93241e-06	5.78207e-06	6.04461e-06	4.34522e-05	4.17493e-05	4.59616e-05	7.38569	6.58717e-06
3,4-Dihydro-6-hydroxy-2,5,7,8-tetramethyl-2H-1-benzopyran-2-carboxylic acid	2.12691e-05	2.44795e-05	2.30375e-05	7.22185e-06	8.52452e-06	7.4189e-06	0.336773	0.000114736
Cyclohexanone	1.14785e-05	1.0523e-05	1.13266e-05	5.6757e-06	5.21767e-06	4.40363e-06	0.458982	0.000225836
(3R,8E)-3-Hydroxy-5,8-megastigmadien-7-one	3.00772e-07	4.95512e-07	4.01644e-07	2.06775e-06	2.23271e-06	2.26108e-06	5.47741	2.67305e-05
Proline betaine	4.84122e-06	4.08606e-06	3.88873e-06	9.08106e-06	8.92007e-06	1.00139e-05	2.18594	0.000347794
Methionyl-Arginine	2.41111e-05	2.35028e-05	2.45251e-05	1.25339e-05	1.19721e-05	1.15378e-05	0.499644	8.33326e-06
2,2,6,7-Tetramethylbicyclo[4.3.0]nona-1(9),4-diene-7,8-diol	2.58507e-05	2.90217e-05	2.40653e-05	0.000106348	9.55542e-05	9.6027e-05	3.77423	4.36544e-05
Piperdial	6.57588e-05	6.42012e-05	6.31184e-05	1.23041e-05	1.26636e-05	1.83376e-05	0.224289	1.85254e-05
3-Hydroxytrichothecene	1.57165e-06	1.79922e-06	1.40662e-06	4.85123e-06	4.73427e-06	4.79781e-06	3.01064	1.12388e-05
1,3,5,8-Tetrahydroxy-6-methoxy-2-methylanthraquinone	1.90138e-05	1.84806e-05	1.93929e-05	7.74306e-06	8.72708e-06	9.62506e-06	0.458717	7.05344e-05
7,8-Dihydrovomifoliol 9-[rhamnosyl-(1->6)-glucoside]	0.000404264	0.000405064	0.000395509	0.000157127	0.000155495	0.000143719	0.378757	1.14269e-06
Cysteinyl-Histidine	0.000115368	0.000116809	0.00011316	5.22159e-05	5.08743e-05	4.85657e-05	0.439153	1.76115e-06
Isocurcumenol	0.000516928	0.000524708	0.000509552	0.000209161	0.00020444	0.000204208	0.398281	3.02482e-07
11,12,15-THETA	6.21721e-05	5.20937e-05	5.15427e-05	1e-10	1e-10	1e-10	1.80932e-06	8.92804e-05
Cellulose triacetate	8.10743e-07	7.93201e-07	8.71302e-07	2.42366e-06	2.86144e-06	2.33538e-06	3.07868	0.000476511
Tetrahydropentoxyline	1.07081e-05	1.49193e-05	1.91549e-05	1e-10	1e-10	1e-10	6.69908e-06	0.00360637
Fusarochromanone	2.27042e-06	2.25221e-06	1.86595e-06	1e-10	1e-10	1e-10	4.69588e-05	8.6092e-05
L-1,2,3,4-Tetrahydro-beta-carboline-3-carboxylic acid	1.93504e-05	2.0879e-05	1.98146e-05	1e-10	1e-10	1e-10	4.99634e-06	1.56181e-06

## Sheet: Table S3-EM-7 VS EM-0
Metabolite	EM_0_1	EM_0_2	EM_0_3	EM_7_1	EM_7_2	EM_7_3	FOLD CHANGE	P-VALUE
Glycolic acid	0.000150075	0.000145197	0.000143539	2.34933e-06	4.37533e-06	5.57852e-06	0.0280375	3.2887e-07
Picolinic acid	1.57695e-05	1.65536e-05	1.60423e-05	3.66824e-05	3.52778e-05	3.55579e-05	2.22304	2.22115e-06
Pyridoxine	3.96844e-05	3.27434e-05	4.01594e-05	0.000163304	0.000155471	0.000162249	4.27246	3.63311e-06
5-Methyl-2-furancarboxaldehyde	2.8827e-05	2.67067e-05	2.61247e-05	6.75814e-05	6.85961e-05	6.37321e-05	2.44812	2.02092e-05
Adenosine	4.25572e-06	4.21591e-06	5.19483e-06	5.92627e-05	5.38002e-05	5.52426e-05	12.3152	6.49217e-06
N6-Methyladenosine	1.14504e-05	5.46825e-06	5.09217e-06	0.000529929	0.000446643	0.000441721	64.4362	8.44971e-05
Vanillin	9.83821e-05	9.62112e-05	8.90324e-05	2.20028e-05	2.55469e-05	2.45703e-05	0.254279	1.98608e-05
L-Nicotine	1e-10	1e-10	1e-10	4.3584e-06	4.88423e-06	3.15964e-06	41340.9	0.00126233
Palmitoylethanolamide	0.000227054	0.000190395	0.000213965	2.80142e-05	2.92931e-05	2.58417e-05	0.131687	7.07976e-05
Xanthosine	1e-10	1e-10	1e-10	3.09357e-05	2.80063e-05	2.79503e-05	289641	7.9939e-06
Vanillic acid	4.01752e-06	5.70956e-06	5.14792e-06	1.96032e-05	2.47571e-05	2.28516e-05	4.51845	0.00038695
Aesculin	3.30827e-08	2.31984e-07	2.25585e-07	2.37445e-05	2.05509e-05	2.17515e-05	134.611	1.97502e-05
Uric acid	1.98808e-06	2.3734e-06	2.04402e-06	1.36113e-05	1.43153e-05	1.2579e-05	6.32357	2.55894e-05
Dodecanedioic acid	7.92402e-06	1.03467e-05	9.28901e-06	1.90001e-06	3.25123e-06	3.2186e-06	0.303698	0.0015294
Aesculetin	4.97844e-06	3.97769e-06	5.15143e-06	8.79775e-06	9.84975e-06	1.10097e-05	2.10222	0.00214448
L-Tryptophan	1.06047e-06	1.03841e-06	9.87074e-07	1.36313e-05	1.26941e-05	1.3076e-05	12.768	1.54579e-06
Succinic acid	1e-10	1e-10	1e-10	2.54076e-05	2.40178e-05	2.38721e-05	244325	9.63037e-07
Linoleoyl ethanolamide	0.00117285	0.000947473	0.00106864	0.000188783	0.000192814	0.000190835	0.179504	0.000179868
3,4-Dihydroxy-trans-cinnamate	0.000197369	0.000206582	0.000198056	0.000987264	0.000969862	0.00096436	4.85291	5.34343e-08
Isoleucyl-Alanine	1.32411e-06	1.04688e-06	5.41285e-07	6.81757e-06	6.02673e-06	6.25233e-06	6.55729	8.03823e-05
Xanthurenic acid	5.45893e-05	5.19258e-05	5.39858e-05	0.000162232	0.000153392	0.000157348	2.94685	2.62106e-06
Sucrose	5.96391e-07	8.80096e-07	6.60222e-07	8.43861e-06	7.49705e-06	7.44799e-06	10.9438	2.91037e-05
Uridine	4.01698e-06	6.07075e-06	5.73916e-06	2.65012e-05	2.69271e-05	2.7813e-05	5.13312	8.09774e-06
O-propanoyl-carnitine	1.00385e-05	1.12647e-05	1.00919e-05	2.75517e-05	2.5578e-05	2.71707e-05	2.55774	2.31566e-05
1H-Pyrrole-2-carboxaldehyde	3.55565e-05	3.68032e-05	3.24546e-05	7.18457e-06	4.7129e-06	7.63257e-06	0.18633	5.60558e-05
(R)C(R)S-S-Propylcysteine sulfoxide	1.14785e-05	1.0188e-05	1.04162e-05	1.9861e-06	2.21195e-06	1.58484e-06	0.180249	3.67316e-05
3-Methylindole	0.00010616	0.000113687	0.000101892	1.1457e-05	9.92613e-06	9.83917e-06	0.0970423	1.00092e-05
7-Methylrosmanol	0.000225488	0.000220953	0.000229999	0.000856656	0.000805439	0.000840433	3.69956	2.40773e-06
3-Acetamidobutanal	0.00014431	0.000137524	0.0001406	5.01563e-05	4.77299e-05	4.7229e-05	0.343522	1.78229e-06
Taxiphyllin	4.59383e-05	4.68986e-05	4.6489e-05	1.5075e-05	1.5403e-05	1.61863e-05	0.334929	2.27955e-07
Salsolinol	0.000337061	0.00030587	0.000322683	8.95055e-06	1.20374e-05	1.09624e-05	0.0330881	4.28203e-06
Sphingosine	0.000127174	0.000120357	0.000120323	5.16706e-05	5.1771e-05	5.52516e-05	0.431403	1.08806e-05
Ascorbic acid	4.92741e-06	5.6961e-06	6.97719e-06	1.69723e-06	1.6427e-06	1.68236e-06	0.285346	0.00217982
2-Hydroxypyridine	3.27712e-06	2.95547e-06	2.53591e-06	1.69402e-05	1.29212e-05	1.4413e-05	5.04926	0.000578515
Oxytetracycline	4.07441e-05	2.95036e-05	2.65869e-05	7.14251e-06	5.42711e-06	5.58723e-06	0.187504	0.00381595
5,7-dihydroxy-2-(4-hydroxyphenyl)-6-methoxy-4H-chromen-4-one	1.54807e-05	1.65957e-05	1.7077e-05	6.9721e-06	8.03586e-06	7.35268e-06	0.454915	9.42459e-05
Pyruvic acid	1.64117e-05	1.01535e-05	1.67877e-05	1e-10	1.77345e-07	1.43131e-07	0.00739457	0.00263289
PA(21:0/13:0)	1.12181e-05	1.5101e-05	1.10762e-05	2.05916e-06	2.50573e-06	2.0203e-06	0.176097	0.00150461
Raffinose	1.81119e-05	1.25183e-05	1.79176e-05	5.11105e-05	3.67662e-05	4.39117e-05	2.71461	0.00359456
Acetaminophen	1.81977e-05	1.89085e-05	1.60004e-05	3.84066e-05	3.5754e-05	3.78722e-05	2.10958	7.95623e-05
PI(16:1(9Z)/18:1(11Z))	1.11435e-05	7.94602e-06	1.05476e-06	0.00015102	0.000115296	0.000117267	19.0418	0.000536378
2-(3,4-dihydroxyphenyl)-3,5-dihydroxy-7-methoxy-4H-chromen-4-one	1.25425e-05	1.34193e-05	1.26319e-05	2.91556e-05	2.80618e-05	3.01982e-05	2.26502	1.77402e-05
Gluconic acid	2.21847e-06	2.66479e-06	2.43815e-06	5.56988e-06	4.38607e-06	6.15018e-06	2.19987	0.00541665
Leucyl-Methionine	1.74559e-05	1.80272e-05	9.60486e-06	3.48268e-05	3.27424e-05	3.29976e-05	2.23046	0.00270696
2,3-Butanediol	1.40032e-06	1.38771e-06	1.85683e-06	3.30979e-06	3.46906e-06	3.05412e-06	2.11696	0.000910723
15-Deoxy-d-12,14-PGJ2	1.60475e-05	1.48986e-05	1.49029e-05	6.11404e-05	5.89839e-05	5.81876e-05	3.88911	1.34376e-06
LysoPE(18:1(9Z)/0:0)	5.05755e-05	4.74693e-05	4.56816e-05	1.82712e-05	1.67206e-05	1.73505e-05	0.36418	3.46199e-05
PC(20:2(11Z,14Z)/14:0)	0.00114758	0.00109313	0.00108862	5.50518e-05	0.000127477	6.58988e-05	0.0746179	4.03808e-06
(R)-1-O-[b-D-Glucopyranosyl-(1->6)-b-D-glucopyranoside]-1,3-octanediol	5.48083e-06	4.6131e-06	5.44554e-06	1.26948e-05	1.24222e-05	1.22103e-05	2.4021	2.13227e-05
Eriodictyol	2.61862e-06	2.2556e-06	2.41983e-06	2.5785e-05	2.32184e-05	2.43337e-05	10.0544	8.03801e-06
2-Hydroxy-4-oxopentanoic acid	2.72339e-05	2.68084e-05	2.69556e-05	0.00010212	9.13085e-05	9.95399e-05	3.61699	2.68874e-05
(+)-Norushinsunine N-oxide	2.74308e-06	2.86073e-06	2.71481e-06	1.18033e-05	1.24066e-05	1.25999e-05	4.42499	2.60376e-06
(4R,5S,7R,11R)-11,12-Dihydroxy-1(10)-spirovetiven-2-one	8.42823e-06	7.93091e-06	9.0156e-06	1.80748e-05	1.77909e-05	1.89042e-05	2.15844	2.82449e-05
LysoPE(14:1(9Z)/0:0)	2.31774e-05	2.44897e-05	2.44047e-05	0.000105099	8.3309e-05	9.03263e-05	3.86745	0.000431619
Epoxyanethole	2.67214e-06	1.80935e-06	3.45329e-06	1.04869e-05	7.40977e-06	8.02819e-06	3.26724	0.00469496
4-Hydroxy-1-(3-pyridinyl)-1-butanone	2.37597e-05	2.42636e-05	2.27461e-05	1.11346e-05	9.73575e-06	1.1771e-05	0.461235	7.05919e-05
12-HPETE	8.61406e-05	8.90082e-05	8.51855e-05	2.6942e-05	3.09637e-05	3.07627e-05	0.340594	5.1102e-06
Prostaglandin F1a	3.53319e-05	3.49661e-05	3.39378e-05	9.86695e-06	1.01619e-05	7.88137e-06	0.26776	6.71023e-06
Isohumbertiol	1.16198e-05	1.1735e-05	1.10128e-05	4.22691e-06	4.47708e-06	4.15399e-06	0.374131	8.04433e-06
16(R)-HETE	0.000183803	0.000168953	0.000173832	7.39192e-05	3.96414e-05	6.7842e-05	0.344487	0.000547422
1-O-Caffeoylglucose	1.60268e-05	1.66674e-05	1.63612e-05	2.85302e-06	4.00445e-06	6.10268e-06	0.264194	0.000241962
beta-Vatirenene	2.07873e-07	3.73037e-07	2.03506e-07	2.22894e-06	1.54e-06	2.24294e-06	7.66415	0.0018704
Methyldopa	8.98878e-05	8.29392e-05	8.51546e-05	2.64751e-05	1.91885e-05	6.71501e-06	0.203032	0.000362646
Isoalantolactone	8.14631e-05	8.06367e-05	8.0728e-05	1.51349e-05	1.50166e-05	9.3192e-06	0.162546	3.97801e-06
D-Mannose	3.41068e-06	4.03248e-06	3.06601e-06	1e-10	5.12886e-08	1e-10	0.0048994	0.000250635
alpha-Ionone	6.77928e-06	9.23081e-06	9.49098e-06	0.000218664	0.000215219	0.000214727	25.4346	1.6754e-08
20-Carboxy-leukotriene B4	0.000366304	0.000363311	0.000356047	1.05035e-05	7.63095e-06	8.30397e-06	0.0243523	3.87908e-08
Oleoyl glycine	1e-10	3.39118e-07	6.76054e-07	4.33348e-06	4.7469e-06	4.70194e-06	13.575	5.4675e-05
Diphenylamine	0.000467083	0.000449387	0.000437433	1.45145e-05	5.74415e-05	1.58687e-05	0.0648678	1.39201e-05
Mycotoxin T 2	0.000144738	0.000150693	0.000150251	2.13273e-05	2.14537e-05	1.41154e-05	0.127661	1.93331e-06
Palmitoyl Serinol	2.50092e-06	2.55189e-06	2.25889e-06	1.33423e-05	1.14688e-05	1.10603e-05	4.90603	0.000177308
19(20)-EpDPE	1.76691e-05	1.89333e-05	1.80395e-05	1.7137e-06	1.52104e-06	1.81928e-06	0.0924935	1.76411e-06
beta-Ionol	1.66336e-05	1.57917e-05	1.59806e-05	6.60808e-06	8.06459e-06	5.94563e-06	0.425946	0.00016417
Sciadonic acid	0.000406616	0.000395869	0.000364531	6.30262e-05	8.23207e-05	6.57844e-05	0.180916	2.20039e-05
Cytosine	0.00426921	0.00412146	0.0037753	0.000271359	0.000466228	0.000320964	0.0870092	1.94677e-05
p-Cresol sulfate	0.000731533	0.000762401	0.000756503	0.00024916	0.000244829	0.000249654	0.330444	7.9356e-07
LysoPC(18:1(9Z))	4.36613e-05	4.40138e-05	4.33135e-05	7.86944e-06	8.50356e-06	9.52341e-06	0.1977	2.96443e-07
Domoic acid	1e-10	1e-10	1e-10	0.000413321	0.000365815	0.000430367	4.03168e+06	3.11212e-05
2',4'-Dihydroxyacetophenone	5.01283e-06	4.96531e-06	4.77168e-06	1.17257e-05	1.3159e-05	1.16323e-05	2.47576	0.000130653
3,4-Dicaffeoylquinic acid	1.16843e-05	1.03781e-05	1.01431e-05	5.60507e-06	5.01037e-06	5.38369e-06	0.496783	0.000448999
Phenylbutyrylglutamine	3.03674e-05	2.94816e-05	2.90348e-05	0.00011777	0.00010932	0.000112563	3.82132	4.71249e-06
NNAL-N-glucuronide	1.55406e-06	1.18254e-06	1.81306e-06	1.11285e-05	1.02124e-05	1.10371e-05	7.11658	1.12483e-05
Eicosapentaenoyl Ethanolamide	2.15778e-05	2.03446e-05	2.07387e-05	4.84874e-05	4.42822e-05	4.74976e-05	2.23851	4.00289e-05
3-Methylbutyl 2-furanbutanoate	0.000398197	0.000446666	0.000424307	0.00102713	0.0010753	0.00111178	2.53253	2.13017e-05
Cordycepin	1.36658e-06	1.08681e-06	1.50995e-06	2.16546e-05	2.49528e-05	2.27922e-05	17.5104	2.36578e-05
Petroselinic acid	2.08323e-05	6.10265e-06	1.70383e-06	2.68538e-05	3.93419e-05	2.44264e-05	3.16431	0.0492697
Epiandrosterone	2.30858e-06	1.2657e-06	1.32994e-06	3.81341e-05	3.45552e-05	3.26149e-05	21.4722	3.49966e-05
Glutaric acid	3.16278e-05	3.56398e-05	3.05512e-05	1.08483e-05	1.08034e-05	1.14548e-05	0.338447	0.000159547
Linoelaidic acid	1.84273e-06	1.70175e-06	2.23022e-06	3.47066e-07	2.32322e-07	4.78702e-07	0.183229	0.000818064
Ribothymidine	2.72833e-06	2.90414e-06	2.48036e-06	2.24344e-05	2.11744e-05	2.25316e-05	8.15257	1.8153e-06
Myosmine	2.7742e-05	2.45787e-05	2.16702e-05	7.16648e-06	6.77403e-06	6.32617e-06	0.273908	0.000537153
2,2,6,7-Tetramethylbicyclo[4.3.0]nona-1(9),4-dien-8-one	3.816e-05	4.87929e-05	3.77606e-05	5.49949e-06	6.60293e-06	5.94198e-06	0.144687	0.000606857
Triethylamine	1.533e-05	1.92531e-05	1.71854e-05	3.74628e-05	3.72584e-05	3.92881e-05	2.20229	9.11873e-05
Escitalopram	1e-10	8.51623e-06	1e-10	2.45928e-05	2.27325e-05	2.41916e-05	8.39752	0.00191612
2,3-Dinor-6-keto-prostaglandin F1 a	9.74126e-06	8.83022e-06	1.01463e-05	2.16903e-05	2.17537e-05	2.24997e-05	2.29627	1.20223e-05
Dictyoquinazol B	2.46093e-06	2.09715e-06	2.15969e-06	1.0046e-06	8.47802e-07	9.90432e-07	0.423181	0.00046427
Heneicosanoic acid	0.00859644	0.00769807	0.00810206	0.00234924	0.00117715	0.00219762	0.234624	0.000159042
Panaxynol	1.8417e-05	1.69579e-05	1.50161e-05	1.18049e-05	3.50367e-06	8.61578e-06	0.474774	0.0278035
Phenylethyl primeveroside	7.20027e-06	3.83438e-06	5.16929e-06	8.57876e-05	8.14948e-05	8.21741e-05	15.3948	1.22211e-06
Thujyl 19-trachylobanoate	7.49122e-05	8.8446e-05	7.45759e-05	0.000185789	0.000172631	0.00019429	2.32295	0.00017511
Retinal	7.09202e-07	5.51675e-07	5.62688e-07	5.58048e-06	5.12403e-06	5.46299e-06	8.86588	5.17768e-06
15-Keto-prostaglandin E2	2.20841e-06	2.05108e-06	2.00239e-06	7.59109e-06	6.43525e-06	6.60014e-06	3.29398	0.000197647
12-Oxo-2,3-dinor-10,15-phytodienoic acid	1.39142e-06	1.40215e-06	1.52513e-06	3.00979e-06	2.7502e-06	3.01434e-06	2.03171	0.000107286
8-isoprostaglandin E2	1.59588e-05	1.48031e-05	1.61465e-05	5.46438e-05	5.06075e-05	8.62334e-05	4.0821	0.0128904
LysoPC(16:0)	0.000712338	0.000645264	0.00067608	3.88281e-06	9.19946e-06	9.3377e-06	0.0110243	4.24136e-06
Hepoxilin B3	4.26636e-06	3.9965e-06	4.52699e-06	1.05057e-05	1.22693e-05	1.33093e-05	2.82132	0.00073543
Spinosin C	8.27313e-06	5.37996e-06	7.06549e-06	1.80242e-05	1.78753e-05	1.80536e-05	2.60409	0.000191659
Gluconolactone	6.10054e-06	5.72067e-06	5.49477e-06	2.46129e-05	2.20568e-05	2.41806e-05	4.09161	2.50555e-05
1-Methyltryptamine	4.25596e-05	4.28716e-05	4.18156e-05	1.74336e-05	1.77827e-05	1.81021e-05	0.419016	2.97741e-07
alpha-Ionol O-[arabinosyl-(1->6)-glucoside]	1.23808e-05	1.25756e-05	1.07608e-05	2.00116e-05	2.39315e-05	3.46903e-05	2.20156	0.0319009
Vetiveryl acetate	5.93299e-05	6.07936e-05	5.92608e-05	1.96678e-05	1.90846e-05	2.00253e-05	0.327664	2.4225e-07
L-DOPA 3'-glucoside	8.93439e-06	6.50408e-06	4.99955e-06	2.45691e-05	1.65914e-05	2.17975e-05	3.08044	0.00553461
1H-Indole-3-methanamine	6.69595e-06	6.58954e-06	5.02306e-06	1.40082e-05	1.34936e-05	1.64964e-05	2.40315	0.0013377
13-OxoODE	5.93241e-06	5.78207e-06	6.04461e-06	6.5536e-05	6.38821e-05	6.37169e-05	10.8753	6.044e-08
Calamensesquiterpinenol	4.02702e-06	6.30071e-06	4.00083e-06	9.16429e-06	9.4943e-06	1.05161e-05	2.03612	0.00460207
3,4-Dihydro-6-hydroxy-2,5,7,8-tetramethyl-2H-1-benzopyran-2-carboxylic acid	2.12691e-05	2.44795e-05	2.30375e-05	5.6111e-06	7.36381e-06	7.0426e-06	0.291011	0.000110798
Cyclohexanone	1.14785e-05	1.0523e-05	1.13266e-05	4.04031e-06	4.7217e-06	4.61538e-06	0.401385	5.29343e-05
(3R,8E)-3-Hydroxy-5,8-megastigmadien-7-one	3.00772e-07	4.95512e-07	4.01644e-07	1.66726e-06	1.83619e-06	1.31508e-06	4.02239	0.00179465
Proline betaine	4.84122e-06	4.08606e-06	3.88873e-06	1.99515e-05	1.82975e-05	1.86295e-05	4.43808	1.47016e-05
Methionyl-Arginine	2.41111e-05	2.35028e-05	2.45251e-05	5.91993e-06	5.52182e-06	4.93871e-06	0.227068	1.43684e-06
2,2,6,7-Tetramethylbicyclo[4.3.0]nona-1(9),4-diene-7,8-diol	2.58507e-05	2.90217e-05	2.40653e-05	0.00012149	5.32524e-05	0.000114146	3.6597	0.0320108
Betamipron	5.81478e-06	5.65784e-06	6.0023e-06	1.87774e-05	1.66184e-05	1.91915e-05	3.12375	0.00010404
Piperdial	6.57588e-05	6.42012e-05	6.31184e-05	3.9391e-06	3.7596e-06	4.13928e-06	0.0613118	1.61576e-07
Myristoleic acid	2.65234e-06	2.67689e-06	2.54532e-06	1e-10	2.60229e-07	1e-10	0.0330722	1.19923e-05
4,7-Megastigmadien-9-ol	5.43449e-05	3.57334e-05	3.30138e-05	6.66474e-06	6.35717e-06	6.39443e-06	0.157738	0.00672132
6,15-Diketo,13,14-dihydro-PGF1a	1.87354e-05	1.77915e-05	1.76421e-05	3.89364e-05	3.87763e-05	3.94303e-05	2.16255	7.49124e-07
3-Hydroxytrichothecene	1.57165e-06	1.79922e-06	1.40662e-06	9.50354e-06	8.85851e-06	8.95997e-06	5.71891	5.26264e-06
(Â±)-threo-Anethole glycol	1.189e-05	1.1163e-05	1.13001e-05	2.47593e-05	2.25011e-05	2.28573e-05	2.04109	8.47982e-05
1,3,5,8-Tetrahydroxy-6-methoxy-2-methylanthraquinone	1.90138e-05	1.84806e-05	1.93929e-05	7.45985e-06	6.55429e-06	7.3447e-06	0.375459	6.90697e-06
7,8-Dihydrovomifoliol 9-[rhamnosyl-(1->6)-glucoside]	0.000404264	0.000405064	0.000395509	1.0141e-05	1.70581e-05	1.3975e-05	0.034174	4.73433e-08
Cysteinyl-Histidine	0.000115368	0.000116809	0.00011316	3.93539e-05	3.85315e-05	3.89107e-05	0.338209	2.48732e-07
Isocurcumenol	0.000516928	0.000524708	0.000509552	6.36791e-05	6.08614e-05	3.06608e-05	0.100053	2.18147e-06
Corchoionol C 9-glucoside	1.10916e-06	1.55893e-06	1.06732e-06	3.7611e-06	4.07494e-06	3.99125e-06	3.16626	0.000123881
1,6,7-Trimethylnaphthalene	0.00258778	0.00263482	0.00258651	0.00085111	0.000826426	0.000868396	0.326021	1.01753e-07
Hexyl phenylacetate	1.01208e-06	2.01648e-06	1.05654e-06	3.47066e-06	2.90818e-06	3.31362e-06	2.37264	0.00708542
5-De-O-methyltoddanol	3.46727e-06	4.69328e-06	5.19949e-06	4.40545e-07	3.11587e-06	1.03123e-06	0.343386	0.0382578
Albendazole sulfone	1e-10	1e-10	1.3005e-07	4.99236e-07	4.68112e-07	3.35496e-07	10.0026	0.0041424
11,12,15-THETA	6.21721e-05	5.20937e-05	5.15427e-05	1e-10	1e-10	1e-10	1.80932e-06	8.92804e-05
3-[(5-Methyl-2-furanyl)methyl]-1H-pyrrole	2.34108e-06	2.72838e-06	3.83801e-06	1.52634e-06	1.08911e-06	9.83229e-07	0.404007	0.0208525
Cellulose triacetate	8.10743e-07	7.93201e-07	8.71302e-07	4.26381e-06	3.70908e-06	4.1483e-06	4.89696	4.67046e-05
Tetrahydropentoxyline	1.07081e-05	1.49193e-05	1.91549e-05	1e-10	1e-10	1e-10	6.69908e-06	0.00360637
Fusarochromanone	2.27042e-06	2.25221e-06	1.86595e-06	1e-10	1e-10	1e-10	4.69588e-05	8.6092e-05
Delta-12-Prostaglandin J2	1.22078e-06	1.01728e-06	1.23802e-06	3.20091e-06	5.25071e-06	2.946e-06	3.27887	0.0227017
L-1,2,3,4-Tetrahydro-beta-carboline-3-carboxylic acid	1.93504e-05	2.0879e-05	1.98146e-05	1e-10	1e-10	1e-10	4.99634e-06	1.56181e-06

## Sheet: Table S3-DEMs  in both
Metabolites
Glycolic acid
Pyridoxine
5-Methyl-2-furancarboxaldehyde
Adenosine
N6-Methyladenosine
Palmitoylethanolamide
Xanthosine
Vanillic acid
Aesculin
Uric acid
Dodecanedioic acid
L-Tryptophan
Succinic acid
Linoleoyl ethanolamide
3,4-Dihydroxy-trans-cinnamate
Isoleucyl-Alanine
Xanthurenic acid
Sucrose
Uridine
O-propanoyl-carnitine
1H-Pyrrole-2-carboxaldehyde
3-Methylindole
3-Acetamidobutanal
Salsolinol
Oxytetracycline
5,7-dihydroxy-2-(4-hydroxyphenyl)-6-methoxy-4H-chromen-4-one
Pyruvic acid
PA(21:0/13:0)
PI(16:1(9Z)/18:1(11Z))
15-Deoxy-d-12,14-PGJ2
PC(20:2(11Z,14Z)/14:0)
Eriodictyol
(+)-Norushinsunine N-oxide
LysoPE(14:1(9Z)/0:0)
Epoxyanethole
4-Hydroxy-1-(3-pyridinyl)-1-butanone
12-HPETE
Prostaglandin F1a
beta-Vatirenene
Isoalantolactone
D-Mannose
alpha-Ionone
20-Carboxy-leukotriene B4
Oleoyl glycine
Diphenylamine
Mycotoxin T 2
Sciadonic acid
Cytosine
LysoPC(18:1(9Z))
Domoic acid
Phenylbutyrylglutamine
NNAL-N-glucuronide
Cordycepin
Epiandrosterone
Glutaric acid
Linoelaidic acid
Ribothymidine
Myosmine
2,2,6,7-Tetramethylbicyclo[4.3.0]nona-1(9),4-dien-8-one
Dictyoquinazol B
Heneicosanoic acid
Phenylethyl primeveroside
Thujyl 19-trachylobanoate
Retinal
15-Keto-prostaglandin E2
LysoPC(16:0)
1-Methyltryptamine
1H-Indole-3-methanamine
13-OxoODE
3,4-Dihydro-6-hydroxy-2,5,7,8-tetramethyl-2H-1-benzopyran-2-carboxylic acid
Cyclohexanone
(3R,8E)-3-Hydroxy-5,8-megastigmadien-7-one
Proline betaine
Methionyl-Arginine
2,2,6,7-Tetramethylbicyclo[4.3.0]nona-1(9),4-diene-7,8-diol
Piperdial
3-Hydroxytrichothecene
1,3,5,8-Tetrahydroxy-6-methoxy-2-methylanthraquinone
7,8-Dihydrovomifoliol 9-[rhamnosyl-(1->6)-glucoside]
Cysteinyl-Histidine
Isocurcumenol
11,12,15-THETA
Cellulose triacetate
Tetrahydropentoxyline
Fusarochromanone
L-1,2,3,4-Tetrahydro-beta-carboline-3-carboxylic acid

## Sheet: Table S4
pathway_id	pathway_name	Total	Hits	Impact	Pvalue	-Log10(Pvalue)	FDR	compounds	Compound_name	links
ath00940	Phenylpropanoid biosynthesis	68	4	0.0302	0.300892	0.521589623379173	0.926305	C00082; C00852; C01197; C01752	L-Tyrosine; Chlorogenic acid; 3,4-Dihydroxy-trans-cinnamate; Scopoletin	http://www.kegg.jp/pathway/ath00940+C00082+C00852+C01197+C01752
ath00310	Lysine degradation	50	3	0.0306	0.334485	0.475623956398819	0.926305	C00042; C00489; C04092	Succinic acid; Glutaric acid; D-1-Piperideine-2-carboxylic acid	http://www.kegg.jp/pathway/ath00310+C00042+C00489+C04092
ath00770	Pantothenate and CoA biosynthesis	30	2	0.0368	0.348073	0.458329818751536	0.926305	C00022; C00106	Pyruvic acid; Uracil	http://www.kegg.jp/pathway/ath00770+C00022+C00106
ath00564	Glycerophospholipid metabolism	52	3	0.1064	0.35716	0.447136692776241	0.926305	C00114; C00157; C04230	Choline; PC(20:2(11Z,14Z)/14:0); LysoPC(18:1(9Z)); LysoPC(16:0); LysoPC(18:3(6Z,9Z,12Z))	http://www.kegg.jp/pathway/ath00564+C00114+C00157+C04230
ath00730	Thiamine metabolism	31	2	0.0284	0.363066	0.440014149397281	0.926305	C00022; C00082	Pyruvic acid; L-Tyrosine	http://www.kegg.jp/pathway/ath00730+C00022+C00082
ath00010	Glycolysis / Gluconeogenesis	31	2	0.047	0.363066	0.440014149397281	0.926305	C00022; C06186	Pyruvic acid; Arbutin	http://www.kegg.jp/pathway/ath00010+C00022+C06186
ath04122	Sulfur relay system	11	1	0.1333	0.368061	0.434080041617776	0.926305	C00041	L-Alanine	http://www.kegg.jp/pathway/ath04122+C00041
ath00051	Fructose and mannose metabolism	54	3	0.1522	0.379737	0.420516930466062	0.926305	C00159; C00247; C00275	D-Mannose; L-Sorbose; Mannose 6-phosphate	http://www.kegg.jp/pathway/ath00051+C00159+C00247+C00275
ath00760	Nicotinate and nicotinamide metabolism	55	3	0.0261	0.390967	0.407859769714189	0.926305	C00022; C00042; C01020	Pyruvic acid; Succinic acid; 6-Hydroxynicotinic acid	http://www.kegg.jp/pathway/ath00760+C00022+C00042+C01020
ath00330	Arginine and proline metabolism	78	4	0.0354	0.394914	0.403497637291981	0.926305	C00022; C00148; C00763; C01035	Pyruvic acid; L-Proline; D-Proline; 4-Guanidinobutanoic acid	http://www.kegg.jp/pathway/ath00330+C00022+C00148+C00763+C01035
ath00350	Tyrosine metabolism	78	4	0.087	0.394914	0.403497637291981	0.926305	C00022; C00042; C00082; C04368	Pyruvic acid; Succinic acid; L-Tyrosine; Beta-Tyrosine	http://www.kegg.jp/pathway/ath00350+C00022+C00042+C00082+C04368
ath00400	Phenylalanine, tyrosine and tryptophan biosynthesis	34	2	0.0484	0.407213	0.390177908251603	0.926305	C00078; C00082	L-Tryptophan; L-Tyrosine	http://www.kegg.jp/pathway/ath00400+C00078+C00082
ath00785	Lipoic acid metabolism	13	1	0.0769	0.418741	0.37805471272538	0.926305	C02147	Dihydrolipoate	http://www.kegg.jp/pathway/ath00785+C02147
ath00500	Starch and sucrose metabolism	37	2	0.0678	0.449851	0.346931523324684	0.965856	C00089; C01083	Sucrose; Trehalose	http://www.kegg.jp/pathway/ath00500+C00089+C01083
ath00190	Oxidative phosphorylation	16	1	0.1	0.487286	0.312215624601383	0.994171	C00042	Succinic acid	http://www.kegg.jp/pathway/ath00190+C00042
ath00650	Butanoate metabolism	42	2	0.1023	0.5169	0.286593145845589	0.994171	C00022; C00042	Pyruvic acid; Succinic acid	http://www.kegg.jp/pathway/ath00650+C00022+C00042
ath00261	Monobactam biosynthesis	45	2	0.0877	0.554473	0.256119850103432	0.994171	C00022; C00082	Pyruvic acid; L-Tyrosine	http://www.kegg.jp/pathway/ath00261+C00022+C00082
ath00740	Riboflavin metabolism	20	1	0.01	0.566344	0.246919460929818	0.994171	C05995	7-Hydroxy-6-methyl-8-ribityl lumazine	http://www.kegg.jp/pathway/ath00740+C05995
ath00941	Flavonoid biosynthesis	74	3	0.0379	0.58823	0.230452463875805	0.994171	C00389; C00852; C05631	Quercetin; Chlorogenic acid; Eriodictyol	http://www.kegg.jp/pathway/ath00941+C00389+C00852+C05631
ath01040	Biosynthesis of unsaturated fatty acids	74	3	0.0625	0.58823	0.230452463875805	0.994171	C00219; C06426; C06429	Arachidonic acid; Gamma-Linolenic acid; Docosahexaenoic acid	http://www.kegg.jp/pathway/ath01040+C00219+C06426+C06429
ath00640	Propanoate metabolism	48	2	0.0231	0.58995	0.229184951247669	0.994171	C00042; C02170	Succinic acid; Malonic acid; Methylmalonic acid	http://www.kegg.jp/pathway/ath00640+C00042+C02170
ath00232	Caffeine metabolism	22	1	0.0312	0.601204	0.220977825491759	0.994171	C01762	Xanthosine	http://www.kegg.jp/pathway/ath00232+C01762
ath00944	Flavone and flavonol biosynthesis	51	2	0.0704	0.623302	0.205301164204249	0.994171	C00389; C05625	Quercetin; Rutin	http://www.kegg.jp/pathway/ath00944+C00389+C05625
ath00965	Betalain biosynthesis	24	1	0.0357	0.633279	0.198404833609784	0.994171	C00082	L-Tyrosine	http://www.kegg.jp/pathway/ath00965+C00082
ath00600	Sphingolipid metabolism	25	1	0.0943	0.648342	0.188196013937353	0.994171	C00319	Sphingosine	http://www.kegg.jp/pathway/ath00600+C00319
ath00450	Selenocompound metabolism	27	1	0.0704	0.676648	0.169637494788057	0.994171	C00041	L-Alanine	http://www.kegg.jp/pathway/ath00450+C00041
ath04070	Phosphatidylinositol signaling system	29	1	0.0382	0.702689	0.153237077953326	0.994171	C00137	myo-Inositol	http://www.kegg.jp/pathway/ath04070+C00137
ath00750	Vitamin B6 metabolism	29	1	0.0822	0.702689	0.153237077953326	0.994171	C00314	Pyridoxine	http://www.kegg.jp/pathway/ath00750+C00314
ath00270	Cysteine and methionine metabolism	63	2	0.0387	0.735973	0.133138291740437	0.994171	C00022; C00041	Pyruvic acid; L-Alanine	http://www.kegg.jp/pathway/ath00270+C00022+C00041
ath00410	beta-Alanine metabolism	32	1	0.025	0.737894	0.132006036768458	0.994171	C00106	Uracil	http://www.kegg.jp/pathway/ath00410+C00106
ath00920	Sulfur metabolism	33	1	0.0419	0.748683	0.125702120238859	0.994171	C00042	Succinic acid	http://www.kegg.jp/pathway/ath00920+C00042
ath00230	Purine metabolism	95	3	0.0233	0.753096	0.12314940483012	0.994171	C00212; C00366; C01762	Adenosine; Uric acid; Xanthosine	http://www.kegg.jp/pathway/ath00230+C00212+C00366+C01762
ath00660	C5-Branched dibasic acid metabolism	34	1	0.0476	0.75903	0.119740830314944	0.994171	C00022	Pyruvic acid	http://www.kegg.jp/pathway/ath00660+C00022
ath00960	Tropane, piperidine and pyridine alkaloid biosynthesis	68	2	0.0263	0.773789	0.111377566509615	0.994171	C01746; C04092	Piperidine; D-1-Piperideine-2-carboxylic acid	http://www.kegg.jp/pathway/ath00960+C01746+C04092
ath00480	Glutathione metabolism	38	1	0.0467	0.796356	0.0988929685121481	0.994171	C00072	Ascorbic acid	http://www.kegg.jp/pathway/ath00480+C00072
ath00908	Zeatin biosynthesis	39	1	0.0081	0.804752	0.0943381523116448	0.994171	C15546	Cis-zeatin-O-glucoside	http://www.kegg.jp/pathway/ath00908+C15546
ath00280	Valine, leucine and isoleucine degradation	42	1	0.011	0.827931	0.0820057743965606	0.994171	C02170	Malonic acid; Methylmalonic acid	http://www.kegg.jp/pathway/ath00280+C02170
ath00966	Glucosinolate biosynthesis	77	2	0.0121	0.830106	0.0808665695154624	0.994171	C00078; C00082	L-Tryptophan; L-Tyrosine	http://www.kegg.jp/pathway/ath00966+C00078+C00082
ath00592	alpha-Linolenic acid metabolism	44	1	0.0233	0.841844	0.0747686044901212	0.994171	C00157	PC(20:2(11Z,14Z)/14:0)	http://www.kegg.jp/pathway/ath00592+C00157
ath00460	Cyanoamino acid metabolism	45	1	0.0085	0.848375	0.0714122813717657	0.994171	C00082	L-Tyrosine	http://www.kegg.jp/pathway/ath00460+C00082
ath00900	Terpenoid backbone biosynthesis	45	1	0.0132	0.848375	0.0714122813717657	0.994171	C00022	Pyruvic acid	http://www.kegg.jp/pathway/ath00900+C00022
ath00562	Inositol phosphate metabolism	47	1	0.0379	0.860644	0.0651764999968733	0.994171	C00137	myo-Inositol	http://www.kegg.jp/pathway/ath00562+C00137
ath00071	Fatty acid degradation	50	1	0.0031	0.877222	0.0568903414064877	0.994171	C00489	Glutaric acid	http://www.kegg.jp/pathway/ath00071+C00489
ath00040	Pentose and glucuronate interconversions	56	1	0.0098	0.904727	0.0434824510488213	0.994171	C00022	Pyruvic acid	http://www.kegg.jp/pathway/ath00040+C00022
ath00440	Phosphonate and phosphinate metabolism	56	1	0.0152	0.904727	0.0434824510488213	0.994171	C00022	Pyruvic acid	http://www.kegg.jp/pathway/ath00440+C00022
ath00790	Folate biosynthesis	58	1	0.0056	0.912459	0.0397867544124827	0.994171	C02953	Dihydrobiopterin	http://www.kegg.jp/pathway/ath00790+C02953
ath00100	Steroid biosynthesis	58	1	0.0068	0.912459	0.0397867544124827	0.994171	C01694	Ergosterol	http://www.kegg.jp/pathway/ath00100+C01694
ath00520	Amino sugar and nucleotide sugar metabolism	108	2	0.0364	0.940403	0.0266858656964984	0.99431	C00159; C00275	D-Mannose; Mannose 6-phosphate	http://www.kegg.jp/pathway/ath00520+C00159+C00275
ath00901	Indole alkaloid biosynthesis	70	1	0.0465	0.947369	0.0234808261756329	0.99431	C00078	L-Tryptophan	http://www.kegg.jp/pathway/ath00901+C00078
ath00909	Sesquiterpenoid and triterpenoid biosynthesis	88	1	0.0076	0.975543	0.0107535194761116	0.99431	C09627	Capsidiol	http://www.kegg.jp/pathway/ath00909+C09627
ath00130	Ubiquinone and other terpenoid-quinone biosynthesis	92	1	0.0061	0.979384	0.0090470921468561	0.99431	C00082	L-Tyrosine	http://www.kegg.jp/pathway/ath00130+C00082
ath00906	Carotenoid biosynthesis	115	1	0.0014	0.992309	0.00335313872627991	0.99431	C08601	Lutein	http://www.kegg.jp/pathway/ath00906+C08601
ath00950	Isoquinoline alkaloid biosynthesis	122	1	0.0286	0.99431	0.00247820829067126	0.99431	C00082	L-Tyrosine	http://www.kegg.jp/pathway/ath00950+C00082
